# Supplementary material for: Low thermal contact resistance boron nitride nanosheets composites enabled by interfacial arc-like phonon bridge
Source: Nat Commun. 2024 Apr 4;15:2905. doi: 10.1038/s41467-024-47147-1 (PMC10994942; doi:10.1038/s41467-024-47147-1)
Supplement: Supplementary file 7 — Source Data [file 41467_2024_47147_MOESM7_ESM.xlsx]

## Sheet: Fig.1
Fig.1G
JCPDS 45-0894			50 BNNS	60 BNNS	70 BNNS	80 BNNS	90 BNNS	50 BNNS //	60BNNS //	70 BNNS //	80 BNNS //	90 BNNS //
2 theta	intensity (a.u.)	2 theta	intensity	intensity	intensity	intensity	intensity	intensity	intensity	intensity	intensity	intensity
26.749	1	20	0	0.00837	0	0.00846	0.00924	0.00144	0.00356	0.00355	0.00603	0
41.583	0.05	20.0205	0	0.00837	0	0.00846	0.00924	0.00144	0.00356	0.00355	0.00603	0
43.692	0.26	20.0411	0	0.00837	0	0.00846	0.00924	0.00144	0.00356	0.00355	0.00603	0
50.077	0.04	20.0616	0.01172	0.00694	0	0.01057	0.00577	0.00144	0.00356	0.00355	0.00603	0
54.935	0.06	20.0822	0.01563	0.00431	0.00364	0.00846	0.00231	0.00125	0.00534	0.00279	0.00524	0
59.597	0.05	20.1027	0	0.000717532	0.01184	0.00317	0	0	0.00504	0.000874556	0.00222	0.000375469
71.401	0.01	20.1232	0.03906	0.00287	0.01548	0	0.00115	0.000960061	0	0	0.00651	0
76.082	0.07	20.1438	0.08594	0.00383	0.01184	0	0.00577	0.00355	0.00934	0	0.00111	0.000876095
		20.1643	0.07813	0.00191	0.00546	0	0.00577	0	0.00029656	0.000546597	0.00191	0.00426
		20.1849	0.01172	0.00287	0.000910747	0	0.00115	0.00576	0.0007414	0	0.00492	0
		20.2054	0.01172	0.0055	0.00638	0	0.00693	0.00317	0.00445	0.00213	0.00667	0.0015
		20.226	0.01953	0.00431	0.01457	0.01586	0.01155	0.00317	0.00474	0.0029	0.00143	0.00338
		20.2465	0.01953	0	0.01457	0.02008	0.00924	0.000384025	0.00088968	0.00109	0.00175	0.00388
		20.267	0.00391	0.00239	0.00729	0.01057	0	0.000288018	0	0.000109319	0.000952532	0.002
		20.2876	0	0.0055	0.00364	0.00317	0.00577	0.00307	0.00163	0.00366	0.00381	0.000125156
		20.3081	0.05078	0.00478	0.00182	0.00846	0.00924	0	0	0.0018	0.00143	0
		20.3286	0.07031	0.00263	0	0.01268	0.00808	0.00269	0.00297	0.000655917	0.00333	0.00238
		20.3492	0.04688	0.00335	0	0.01057	0	0.00144	0.00222	0.000819896	0.00492	0.00125
		20.3697	0	0.00574	0.00455	0.0074	0	0.00202	0	0.000163979	0.000158755	0.00213
		20.3903	0	0.00574	0.00638	0.00211	0	0.0048	0.00222	0	0.00159	0.00325
		20.4108	0.03906	0.00741	0.00364	0.0148	0.00115	0.00221	0.00504	0	0.000635021	0.00225
		20.4313	0.06641	0.00454	0	0.02008	0.00231	0.00422	0	0.00377	0.00127	0.000500626
		20.4519	0.05078	0.00215	0.000910747	0.01586	0.00693	0.00355	0.00193	0.00372	0	0.00175
		20.4724	0	0.00407	0.01002	0.00951	0.00693	0.00221	0.00875	0.00109	0.0046	0.00538
		20.493	0	0.00622	0.01093	0.00951	0.00346	0.00192	0	0.00224	0.00746	0
		20.5135	0.01563	0.00407	0.00638	0.0148	0	0.0024	0	0.000491938	0.00333	0.00338
		20.5341	0.02734	0.00335	0	0.01057	0.00693	0.00106	0.00371	0.000327958	0.000476266	0.00488
		20.5546	0.01953	0.00718	0.00455	0.01374	0.00693	0.0025	0.00297	0.00262	0.000793777	0.00213
		20.5751	0	0.0067	0.00638	0.00846	0.00924	0.00211	0.00119	0.000874556	0.00222	0.000876095
		20.5957	0	0.00311	0.00455	0.01586	0.00577	0.0049	0.00133	0.00224	0.0073	0.000625782
		20.6162	0.01172	0.00311	0	0.0074	0.01039	0.00269	0.00267	0.00208	0.00254	0.002
		20.6368	0.02344	0.00311	0.00729	0.00951	0.00693	0.000384025	0.00178	0.00142	0.000317511	0.003
		20.6573	0.03125	0.00741	0.01184	0.0148	0.00577	0.00182	0.00237	0.00164	0.00667	0
		20.6778	0.05859	0.00813	0.00638	0.01586	0.01039	0.00326	0.00341	0	0.00492	0.002
		20.6984	0.07813	0.00622	0.00638	0.00634	0.01155	0.0023	0.00104	0	0	0.000375469
		20.7189	0.03906	0	0.00911	0	0.01732	0.00346	0.00148	0.00404	0	0.00551
		20.7395	0.04688	0.000478354	0.00638	0.0074	0.01155	0.0023	0.00445	0.00251	0.00524	0.00238
		20.76	0.07422	0.00191	0	0.0148	0.00808	0.0023	0.00474	0.00219	0.00349	0.000125156
		20.7806	0.05859	0.00191	0.00638	0.02008	0.00462	0.00211	0.00326	0.000601257	0.01048	0
		20.8011	0.02734	0.00144	0.01457	0.00951	0.00808	0.00202	0.00267	0.000382618	0.0046	0.00238
		20.8216	0.03906	0.00239	0.02004	0.00211	0.01039	0.000960061	0.00667	0.00273	0.00111	0.00125
		20.8422	0.02734	0.00287	0.01184	0.00529	0.00462	0.00173	0.00578	0.00131	0.000476266	0.000876095
		20.8627	0.01953	0.0012	0.00273	0.00634	0.00808	0.0025	0.00563	0.0012	0.00476	0.001
		20.8833	0.03125	0	0.00182	0.01057	0.00924	0.0049	0	0.00126	0.00492	0.00163
		20.9038	0.03906	0.00239	0.00729	0.01268	0.01039	0.00307	0.00059312	0.00109	0.00572	0.00288
		20.9243	0.01563	0.00263	0.00638	0.01268	0.00346	0	0.00919	0.00219	0.000476266	0
		20.9449	0.02344	0.000956709	0.000910747	0.00211	0	0	0.00489	0.00262	0	0.00338
		20.9654	0.01172	0.00335	0	0.00634	0	0.00221	0.00163	0.00241	0	0
		20.986	0.03906	0.00574	0.00455	0.02008	0.01617	0.00326	0.00044484	0.00191	0.00508	0.00476
		21.0065	0.04297	0.00502	0.0082	0.03171	0.02079	0.00298	0.00801	0.00137	0.00667	0.0015
		21.027	0.06641	0.000717532	0.01275	0.0222	0.01386	0.000576037	0.00727	0.000655917	0.00429	0.000625782
		21.0476	0.07422	0.00359	0.01275	0.00951	0	0.00355	0.00252	0.00301	0.000317511	0.002
		21.0681	0.0625	0.00694	0.01093	0	0.00115	0.00614	0.00178	0.00126	0.000635021	0.000750939
		21.0887	0.00781	0.00981	0.00546	0.00529	0.0127	0.0023	0	0.000819896	0.00778	0.00125
		21.1092	0.03125	0.00909	0.00364	0.00634	0.01386	9.60061e-05	0.00282	0.00251	0.00238	0.00325
		21.1298	0.05469	0.0055	0.01002	0.01586	0.0127	0.000480031	0.00534	0.00262	0.00429	0.000250313
		21.1503	0.03906	0.0012	0.02459	0.02114	0.01039	0.000864055	0.00252	0.0018	0.00254	0.000876095
		21.1708	0	0	0.02914	0.01903	0.01963	0.0023	0.00088968	0.00137	0.00159	0.00238
		21.1914	0.02734	0.00287	0.02368	0.00423	0.00924	0.00672	0.00489	0.00361	0.00429	0.002
		21.2119	0.04688	0.00311	0.0173	0.00106	0.0127	0.00125	0	0.00273	0.00429	0.000625782
		21.2325	0.04688	0.000717532	0.01548	0.00317	0.01501	0	0	0.00328	0.00365	0
		21.253	0.02344	0.00144	0.01184	0.00317	0.02194	0.00557	0.00623	0.00197	0.00159	0.00288
		21.2735	0.01172	0.00359	0.01002	0	0.01155	0.00182	0.00029656	0.000546597	0	0.00338
		21.2941	0	0.00407	0.01002	0.00846	0.00924	0.00595	0.00311	0.00104	0.00175	0.000375469
		21.3146	0.02344	0.000956709	0.00638	0.01586	0	0.00326	0.0046	0.00426	0.00238	0.00225
		21.3351	0.07422	0.00167	0.01002	0.0148	0.00693	0.000768049	0.00386	0.0023	0.00333	0.00188
		21.3557	0.09766	0.00287	0.00729	0	0.00808	0.00221	0.00193	0.00344	0.00318	0.00175
		21.3762	0.07422	0.00478	0.01639	0.00529	0.00693	0.000672043	0.00178	0.00202	0.00159	0.00338
		21.3968	0.07031	0.00311	0.01913	0.01268	0.00231	0.00595	0.00119	0.000983875	0.0027	0.00325
		21.4173	0.05469	0.00287	0.0173	0.01586	0.00231	0.000864055	0.00652	0	0.00365	0.002
		21.4379	0.02734	0.00167	0.00273	0.01903	0.00115	0.00509	0.00104	0.00142	0.00508	0.00138
		21.4584	0.00391	0.000956709	0.000910747	0.02008	0.00346	0.00336	0.00593	0.00202	0.00365	0.00125
		21.4789	0.02734	0	0	0.0148	0.01963	0.00211	0.00623	0.00361	0.00143	0.000876095
		21.4995	0.05859	0.0012	0.01275	0.00634	0.02194	0.00346	0.00474	0.00202	0.000952532	0.000750939
		21.52	0.11328	0.00144	0.01366	0.00423	0.01732	0.000960061	0.00029656	0.000382618	0.00365	0.00401
		21.5406	0.14453	0.00215	0.01002	0	0.00231	0	0	0.00109	0.00302	0.00501
		21.5611	0.14844	0.00383	0	0.00529	0.00577	0.00384	0.00623	0.00339	0.000793777	0.00313
		21.5816	0.11719	0.00431	0.00182	0.0074	0.00231	0.00259	0.00222	0.00312	0.00445	0.0015
		21.6022	0.08984	0.00263	0.01366	0.0074	0.01155	0	0.00222	0.00301	0.00365	0.000625782
		21.6227	0.03516	0.000717532	0.01821	0	0.01617	0.00624	0.00386	0.000491938	0.00349	0.00138
		21.6433	0.03125	0.000478354	0.0173	0.00211	0.02194	0.00144	0.00549	0.000218639	0.00572	0.00451
		21.6638	0.01953	0.00144	0.01093	0.00951	0.00808	0.00326	0.00282	0.000874556	0.00159	0.00288
		21.6843	0.02344	0.00359	0.0173	0.02643	0.00693	0.0024	0.00208	0.00235	0.00365	0.00488
		21.7049	0	0.00359	0.01639	0.02537	0.01155	0.00278	0.00993	0.00339	0.000158755	0.00213
		21.7254	0.02344	0.000956709	0.01093	0.01057	0.01732	0.00221	0.00267	0.00197	0.00635	0.00163
		21.746	0.04297	0.000478354	0.000910747	0	0.00808	0.00163	0.00104	0.00262	0.00238	0.00138
		21.7665	0.05078	0.0012	0	0.00529	0.00462	0.000768049	0.00029656	0.0023	0.00222	0.003
		21.7871	0.03516	0.0012	0.000910747	0.0074	0.00808	0.00566	0.00029656	0.00148	0.00127	0.000750939
		21.8076	0.07422	0.000478354	0.000910747	0.00846	0.00924	0.000384025	0.0043	0.00137	0.00222	0.0015
		21.8281	0.07813	0	0	0.00423	0.01501	0.00355	0.00297	0.000874556	0	0.000625782
		21.8487	0.03906	0.00263	0.00273	0.00317	0.0254	0.000384025	0.00252	0.000327958	0.00429	0.00363
		21.8692	0	0.00718	0.0082	0.0074	0.02079	0.00154	0.00341	0.00339	0.00365	0.00338
		21.8898	0.0625	0.00885	0.0082	0.0148	0.01155	0.0024	0.00593	0.00404	0.0027	0.00238
		21.9103	0.07422	0.00478	0.00729	0.01374	0.00808	0	0	0.00415	0.000793777	0.00263
		21.9308	0.04297	0.00287	0.00455	0.00529	0.01039	0.00298	0	0.00197	0.00429	0.000625782
		21.9514	0	0.00239	0.00455	0.00211	0.00808	0.00269	0.0043	0	0.00254	0.000125156
		21.9719	0	0.000717532	0.00546	0.00211	0.02079	0.000384025	0.00652	0.00142	0.00333	0.00338
		21.9925	0	0.00383	0.01002	0	0.02194	0.00326	0.00208	0.000983875	0.00365	0.000500626
		22.013	0.00391	0.0067	0.00546	0.00106	0.02309	0.00173	0.00044484	0.000819896	0.00524	0.00313
		22.0336	0	0.0067	0.00455	0.00211	0.01617	0.00144	0.00252	0.00191	0.0027	0.00325
		22.0541	0.01563	0.000956709	0.00455	0	0.01732	0.00125	0.00029656	0	0.000158755	0.00188
		22.0746	0.03906	0.00167	0.01275	0.00529	0.01039	0.00154	0	0.00235	0	0.00125
		22.0952	0.08594	0.00335	0.01639	0.0074	0.00577	0.00154	0.0043	0.00115	0.000793777	0
		22.1157	0.06641	0.00526	0.01548	0.01691	0.00462	0.00605	0.00178	0	0.00111	0.00225
		22.1363	0.05078	0.00287	0.00273	0.01268	0.00462	0	0.00563	0.00208	0.00175	0.00476
		22.1568	0.01953	0.00239	0	0.01057	0.00693	0	0	0.00399	0.00254	0.00325
		22.1773	0.01172	0.00526	0.000910747	0.0074	0.00115	0.0023	0	0.00169	0.00127	0.000500626
		22.1979	0.01953	0.0055	0.01093	0.01057	0.01039	0.00374	0.00386	0.000273299	0.0046	0.00175
		22.2184	0.03125	0.00191	0.01275	0.00211	0.01039	0.00566	0.00119	5.46597e-05	0.00175	0.00313
		22.239	0.06641	0.000239177	0.0082	0.00423	0.01386	0	0.0043	0.00213	0.00349	0.00401
		22.2595	0.05859	0.00167	0	0.00634	0.01386	0	0	0.00317	0.00159	0.00275
		22.28	0.04688	0.000956709	0.000910747	0.01268	0.0254	0.000768049	0.00237	0.000929216	0.00762	0.00288
		22.3006	0	0.00215	0	0.00951	0.01617	0.00202	0.00222	0.00104	0.00349	0.00138
		22.3211	0.01953	0.00407	0.01002	0.00951	0.00808	0.00528	0.0046	0.00104	0.0046	0.00275
		22.3417	0.02344	0.00598	0.0255	0.00106	0	0.00298	0.00356	0.00257	0.00318	0.00563
		22.3622	0.02344	0.00359	0.02641	0.00106	0.01501	0.000192012	0.00667	0.00312	0.00349	0.00213
		22.3827	0	0.00718	0.00911	0.00846	0.02194	0	0.00104	0.00333	0.00254	0.00288
		22.4033	0.04297	0.00646	0.000910747	0.01057	0.02887	0	0.00014828	0.00295	0.00111	0.00363
		22.4238	0.04688	0.00383	0.00546	0.00846	0.01386	0.00269	0	0.00142	0.00445	0
		22.4444	0.04688	0	0.00638	0	0.01848	0.00202	0	0.000819896	0.00222	0
		22.4649	0.01172	0.000717532	0.00455	0.00634	0.01155	0.000576037	0.00222	0	0.00683	0
		22.4855	0.01172	0.00191	0.000910747	0.00951	0.0254	0.00278	0.00148	0.00115	0.00206	0.00363
		22.506	0	0.00191	0.000910747	0.01163	0.02194	0.00144	0.0007414	0.00131	0.00318	0.003
		22.5265	0.00781	0.000478354	0	0.00634	0.01501	0.00442	0.00563	0.00153	0.00175	0.0035
		22.5471	0.01563	0.000239177	0.00546	0.00423	0	0.00221	0.00608	0.000382618	0.00365	0.00175
		22.5676	0.02734	0.00144	0.00911	0	0.00577	0.00154	0	0.00169	0.00413	0.000750939
		22.5881	0.02734	0.00359	0.00729	0.01268	0.01501	0.000384025	0.00267	0.00317	0.00318	0.00113
		22.6087	0.02734	0.00335	0.000910747	0.01691	0.01386	0	0.00148	0.00191	0.00397	0.00263
		22.6292	0.00781	0.00191	0.00273	0.00951	0.00346	0.0024	0.00178	0.000382618	0.00206	0.000375469
		22.6498	0	0	0.00729	0	0	0	0.00712	0.000382618	0.00445	0.003
		22.6703	0.01563	0.00191	0.01184	0.00423	0.00346	0.00106	0	0.00241	0.00397	0.001
		22.6909	0.03125	0.00502	0.01821	0.00846	0.02194	0.00259	0.00088968	0.00202	0.000158755	0.00163
		22.7114	0.02734	0.00478	0.01457	0.01057	0.02771	0.00442	0.00014828	0.00137	0.00333	0.00263
		22.7319	0.00781	0.000956709	0.00729	0.00529	0.02194	0.00518	0.00474	0.000601257	0.000158755	0.0025
		22.7525	0	0	0.00455	0.00106	0.00693	0.00346	0.00474	0.00131	0	0.000750939
		22.773	0.00781	0.00215	0.00638	0.00634	0.00693	0.00134	0	0.000163979	0.00572	0.00476
		22.7936	0.03125	0.00383	0.01002	0.00846	0.00346	0.000864055	0.00059312	0.000710577	0.00587	0.00238
		22.8141	0.03125	0.00311	0.00638	0.01057	0.01501	0	0.00148	0.00312	0.00429	0.00426
		22.8346	0.00781	0.000239177	0.00546	0.00846	0.02079	0.000576037	0.00667	0.00148	0.00365	0
		22.8552	0.00391	0.000717532	0.00273	0.01268	0.02194	0.000288018	0.00415	0.00142	0.000158755	0.00363
		22.8757	0.00781	0.000956709	0.00273	0.01163	0.01963	0.00202	0	0.00137	0.000635021	0.00338
		22.8963	0.00781	0.0012	0	0.0074	0.01732	0.0023	0	0.00126	0.00603	0.002
		22.9168	0	0.00263	0.000910747	0.00317	0.0127	0.000960061	0.00638	0.000491938	0	0.000500626
		22.9373	0.00781	0.00191	0.00455	0.00106	0.00346	0.000672043	0.00563	0.00104	0.00254	0.001
		22.9579	0.05469	0.00191	0.01002	0.00529	0.00693	0.00374	0.00252	0.000655917	0.00587	0.00225
		22.9784	0.05859	0.00526	0.01275	0.01057	0.00808	0.000960061	0.00088968	0.000382618	0.00381	0.00188
		22.999	0.03125	0.00574	0.01093	0.01268	0.01963	0.0025	0.00549	0.00241	0.00286	0.00213
		23.0195	0.01563	0.00215	0.00455	0.01268	0.01386	0.000960061	0	0.00448	0.00318	0.00363
		23.0401	0.02344	0	0.00455	0.00951	0.00808	0	0	0.00197	0.00111	0.00413
		23.0606	0.02344	0	0.0082	0.00529	0.00231	0.000288018	0.00133	0.00169	0.000317511	0.001
		23.0811	0.01563	0	0.00911	0.00634	0.00462	0.00182	0.00282	0.00153	0.00143	0.000375469
		23.1017	0.03906	0.00215	0.00182	0.00423	0.00577	0	0.00697	0.00142	0.000317511	0.002
		23.1222	0.04297	0.00263	0.00455	0.00951	0.01155	0.000864055	0	0.0012	0.00349	0.00188
		23.1427	0.05078	0.00263	0.00546	0.01163	0.01155	0.00259	0.00326	0.00137	0.00333	0.001
		23.1633	0.07422	0.000717532	0.01275	0.0222	0.01155	9.60061e-05	0	0.000983875	0.00492	0.00363
		23.1838	0.09375	0.00287	0.01184	0.01797	0.00924	0.0025	0.0007414	0.000601257	0	0.00651
		23.2044	0.08203	0.00383	0.00911	0.01057	0.0127	0.000672043	0.0007414	0	0.00445	0.000375469
		23.2249	0.03516	0.00502	0	0.00317	0.00346	0.00326	0.00193	0.00186	0.00222	0.00263
		23.2455	0.00391	0.00287	0.00546	0.00106	0.00462	0.00163	0.00771	0.00317	0.00445	0.00213
		23.266	0.02734	0.000956709	0.01275	0.01163	0.00231	0.00288	0.00608	0.00131	0.00445	0.00476
		23.2865	0.05078	0	0.01821	0.01163	0.00924	0.00394	0.00282	0.0012	0.000158755	0.00138
		23.3071	0.03906	0	0.01093	0.0074	0.02425	0.00192	0	0.000491938	0.0054	0.00113
		23.3276	0	0	0.01002	0	0.02656	0.0023	0.00014828	0.000273299	0.00445	0.00163
		23.3482	0.02344	0	0.00364	0.00423	0.01501	0.000384025	0	0.00224	0.00397	0.003
		23.3687	0.04688	0.000956709	0.00911	0.01374	0.00231	0.0048	0.00193	0.0023	0.00318	0.00501
		23.3893	0.05078	0.00167	0.01457	0.01797	0.00346	0	0.00356	0.000327958	0.00381	0.00338
		23.4098	0.01953	0.0012	0.02004	0.00951	0	0.00269	0.00549	0	0.00508	0.00275
		23.4303	0.00391	0.000239177	0.01093	0.00211	0.00577	0.00432	0.00237	0	0.00127	0.000125156
		23.4509	0	0.000956709	0.000910747	0.00106	0.00924	0.00384	0.00727	0.00312	0.00349	0.00288
		23.4714	0.02344	0.00144	0.00364	0	0.00924	0.00307	0.00133	0.0029	0.00254	0.00588
		23.4919	0.05078	0.00215	0.00546	0.01163	0.00693	0.00432	0.00059312	0.00279	0.00254	0.00175
		23.5125	0.05469	0.000956709	0.00911	0.01374	0.01039	0.000672043	0.00014828	0.00142	0.00191	0.000250313
		23.533	0.0625	0.00239	0.00546	0.01903	0.02194	0	0.00489	0	0.00349	0.00225
		23.5536	0.05078	0.00335	0.00364	0.01057	0.01963	0.000288018	0.00148	0.00213	0.00143	0.00325
		23.5741	0.03906	0.00431	0	0.01163	0.0127	0.00269	0.00297	0.00131	0.000952532	0.00476
		23.5947	0	0.00144	0.01184	0.00106	0.01155	0.00365	0.00282	0.00481	0.0027	0.00275
		23.6152	0.02344	0.00167	0.01366	0	0.01386	0.00163	0.00563	0	0.00111	0.00338
		23.6357	0.05078	0.00598	0.00911	0.00634	0.01501	0.000288018	0.00029656	0.000983875	0.00191	0.00213
		23.6563	0.05078	0.00718	0.000910747	0.01586	0.00693	0.00624	0.00014828	0.000327958	0.00143	0.0025
		23.6768	0.01172	0.00335	0.01002	0.01586	0.00808	0.00374	0	0.00153	0.00365	0.00426
		23.6974	0	0.00144	0.02004	0.00634	0.00577	0.00202	0.00163	0.0018	0.00349	0.0025
		23.7179	0.00391	0.00239	0.02459	0	0.00924	0.0024	0.00208	0.00159	0.00762	0.00238
		23.7384	0.00391	0.00383	0.01366	0.00106	0.01732	0.00134	0.00163	0.000710577	0.00111	0.000500626
		23.759	0.07031	0.00191	0.00182	0.00846	0.01386	0	0	0.000765236	0.00556	0.00288
		23.7795	0.08203	0.00167	0	0.01057	0.0127	0	0	0.000546597	0.00143	0.00313
		23.8001	0.09766	0.000956709	0.00182	0.01374	0.00346	0.00499	0	0.00262	0.00159	0.00225
		23.8206	0.04688	0.00407	0.00182	0.00846	0.00577	0.00115	0.00133	0.00175	0.00159	0.002
		23.8411	0.07031	0.00383	0.00273	0.01268	0.00231	0.00259	0.00193	0.00131	0.00429	0.00388
		23.8617	0.06641	0.00335	0.01002	0.00846	0.01039	0.00154	0.00504	0.00109	0.00254	0.00313
		23.8822	0.08594	0.00167	0.01275	0.0074	0.01848	0.00307	0.00371	0	0.00381	0.0035
		23.9028	0.08203	0.0012	0.01002	0	0.01848	0.000576037	0.0007414	0.00213	0.00175	0.00375
		23.9233	0.05469	0	0.00273	0	0.01501	0.000864055	0.00119	0.00175	0.00254	0.00225
		23.9439	0.03516	0.000717532	0.00455	0.00951	0.00924	0	0.00208	0.00131	0.00127	0.00375
		23.9644	0.00391	0.00191	0.00182	0.01374	0.00577	0.00259	0.00282	0.00115	0.00238	0.003
		23.9849	0.01953	0.00287	0.00638	0.01268	0	0.00403	0.0046	0.000546597	0.00254	0.00438
		24.0055	0.03906	0.00215	0.00546	0.00529	0.00115	0.00163	0.00474	0.0018	0.00556	0
		24.026	0.06641	0.00359	0.00364	0.01163	0.0127	0.000960061	0.00919	0.00197	0.00556	0.00175
		24.0466	0.04297	0.00478	0.00182	0.01268	0.02771	0	0.00133	0.000601257	0.00302	0.00288
		24.0671	0.01172	0.00454	0.01184	0.02114	0.02309	0.00374	0.00044484	0	0.00302	0.00588
		24.0876	0	0.00144	0.01366	0.0148	0.00808	0.00518	0.00029656	0.00191	0.000158755	0.00626
		24.1082	0.01172	0.00239	0.00729	0.01586	0	0.00374	0.00148	0.000655917	0.0027	0.00263
		24.1287	0.05859	0.00287	0.000910747	0.01268	0	0	0	0.000983875	0.00206	0.00363
		24.1493	0.09375	0.00454	0	0.01903	0.00115	0.00173	0.00563	0.000327958	0.00572	0.00238
		24.1698	0.0625	0.00335	0.00364	0.01268	0.00231	0	0	0.000273299	0.00302	0.00488
		24.1903	0.01563	0.00287	0.00455	0.00634	0	0.00202	0.00311	0.00137	0.000952532	0.000876095
		24.2109	0.00391	0.0012	0.00364	0.01163	0.00577	0.00518	0	0.000929216	0.00302	0.00438
		24.2314	0.01953	0.00431	0.000910747	0.01797	0.00924	0.00451	0.00267	0.00148	0.00286	0.00375
		24.252	0.02344	0.00574	0	0.01691	0.00924	0.000768049	0.00193	0.00153	0.00191	0.002
		24.2725	0.02344	0.00407	0.00455	0.00423	0.00346	0.000192012	0.00208	0	0.00349	0.0025
		24.2931	0.02344	0.000717532	0.01002	0.00106	0.00231	9.60061e-05	0.00014828	0	0.00222	0.00313
		24.3136	0.00781	0.00191	0.01639	0.00317	0.00346	0	0.00104	5.46597e-05	0.00238	0.001
		24.3341	0	0.00359	0.01184	0.00846	0.00462	0.00384	0.00386	0.00208	0.00111	0.00238
		24.3547	0	0.0055	0.00729	0.01586	0.00231	0.00346	0.00148	0.000765236	0.00476	0.000500626
		24.3752	0	0.00478	0	0.0148	0.00462	0.0024	0.00415	0	0.00159	0.003
		24.3957	0.01953	0.00574	0.00455	0.0074	0.00693	0.00106	0.0043	0.0023	0.00429	0.00225
		24.4163	0.01953	0.0055	0.00911	0	0.0127	0.00326	0	0.00262	0.00445	0.00451
		24.4368	0.04688	0.00383	0.01366	0.00317	0.01155	0.0025	0	0.000929216	0.00254	0.00163
		24.4574	0.06641	0.00287	0.00729	0.0074	0.01039	0.00317	0.0007414	0	0.00413	0.00213
		24.4779	0.07813	0.00478	0.00638	0.01268	0.00115	0.000288018	0.00682	0	0.00302	0.0015
		24.4985	0.03516	0.00502	0.00455	0.0074	0	0	0.00178	0.00186	0.00381	0.00601
		24.519	0.00781	0.00239	0.00546	0.01268	0.00346	0.0024	0.00311	0.000819896	0.000793777	0.00363
		24.5395	0	0.000717532	0.00182	0.02008	0.0127	0.00211	0.00178	0.00109	0.00381	0.00363
		24.5601	0.01563	0.00311	0.000910747	0.02114	0.02194	0.0049	0.00148	0.000382618	0.00318	0.002
		24.5806	0.02734	0.00311	0.0082	0.00846	0.01501	0.000864055	0.00519	0.000437278	0.00127	0.00263
		24.6012	0.05078	0.00383	0.01093	0.00211	0.0127	0.00221	0.00756	0.00219	0.00318	0.001
		24.6217	0.04688	0.00191	0.00729	0	0.00693	0.00422	0.00282	0.00109	0.00333	0.001
		24.6422	0.0625	0.00191	0	0.0074	0.01155	0.00374	0.00088968	0	0.00206	0.00138
		24.6628	0.03125	0.00598	0	0.00846	0.00693	0.00163	0.00578	0.00164	0.00397	0.00288
		24.6833	0.03516	0.00694	0.00455	0.01057	0.01039	0.00144	0.00445	0.00104	0.00222	0.00463
		24.7039	0.03125	0.00383	0.00546	0.00529	0.01039	0.00115	0.00474	0.00153	0.00206	0.00288
		24.7244	0.03125	0.000239177	0.00455	0.01691	0.01039	0.000672043	0	0.000437278	0	0.00426
		24.7449	0	0.00359	0.00546	0.0148	0.00693	0.00336	0.00489	0.000327958	0.00286	0.00413
		24.7655	0.00781	0.00359	0.00729	0.00846	0.01501	0.00326	0.00163	0.0012	0.00302	0.00263
		24.786	0.01953	0.00239	0.00273	0	0.01501	0.00384	0.00741	0.000437278	0.00381	0.00175
		24.8066	0.01563	0.00144	0.00364	0	0.01617	0	0.00415	0.00131	0.0027	0.00288
		24.8271	0.00781	0.00144	0.0082	0.01057	0.00924	0.00202	0.00489	0.00109	0.00556	0.00238
		24.8477	0.00781	0	0.01275	0.01374	0.00693	0.000384025	0.00163	0.000491938	0.00333	0.0015
		24.8682	0.00781	0.00239	0.0082	0.01163	0.00115	9.60061e-05	0.0007414	0.000273299	0.00222	0.00338
		24.8887	0	0.00383	0.0082	0.00317	0.00115	0.00211	0.00311	0.000546597	0	0.00413
		24.9093	0	0.00909	0.00182	0.00846	0.00924	0.00394	0.00059312	0.00169	0.00254	0.00325
		24.9298	0.02734	0.00694	0.01184	0.01057	0.00808	0.00384	0.00474	0.00131	0.00333	0.002
		24.9504	0.05859	0.00861	0.02004	0.01903	0.00924	0.00307	0.00578	0.00159	0.00127	0.002
		24.9709	0.07031	0.00383	0.01821	0.01903	0.00346	0.00134	0.004	0.00251	0.0027	0.0015
		24.9914	0.02734	0.00574	0.00638	0.01163	0.01848	0.0025	0.004	0.00126	0.00333	0.0025
		25.012	0.00391	0.00311	0	0.0074	0.01617	0.00211	0.0043	0.00126	0.00397	0.00213
		25.0325	0.03125	0.00574	0.00182	0.00529	0.01039	0.00298	0.00371	0.00131	0.00492	0.00426
		25.0531	0.04688	0.00335	0	0.00951	0.00462	0.00298	0.00415	0	0.00286	0.00488
		25.0736	0.03516	0.00287	0	0.01057	0.00924	0.00163	0.00193	0.00191	0.00349	0.003
		25.0941	0	0.000478354	0.00546	0.01374	0.00462	0.00134	0.01068	0.0018	0.00206	0.00188
		25.1147	0.00391	0.00335	0.01548	0.0074	0	0.00413	0.00237	0.00197	0.00762	0.00601
		25.1352	0	0.00526	0.01457	0.00951	0.00462	0.0048	0.0043	0.00164	0.00492	0.000625782
		25.1558	0	0.00789	0.00546	0.00529	0.01039	0.00422	0.00415	0.00186	0.00397	0.00325
		25.1763	0.00781	0.0055	0	0.00634	0.01386	0.0049	0.00697	0.000929216	0.00222	0
		25.1969	0.01172	0.00359	0	0.00211	0.00693	0.00394	0.00371	0.00361	0	0.00501
		25.2174	0.01172	0.00239	0	0.0074	0.00577	0.0049	0.00519	0.000929216	0.00429	0.00488
		25.2379	0	0.00478	0.00273	0.0148	0.01155	0.00374	0.00371	0.00208	0.00492	0.00375
		25.2585	0	0.00765	0.00273	0.01797	0.0127	0.00346	0.00044484	0.000546597	0.00921	0.000250313
		25.279	0	0.00718	0.00638	0.00634	0.01039	0.0049	0.00386	0.00142	0.00222	0.00163
		25.2995	0.02734	0.00718	0.00455	0.00529	0.00231	0.00384	0.00282	0.000327958	0.00413	0.00225
		25.3201	0.03516	0.00622	0.00455	0.0074	0.01039	0.00182	0.00845	0.000163979	0.00397	0.00413
		25.3406	0.02734	0.00598	0	0.00634	0.01155	0.000480031	0.00297	0.00159	0.00492	0.00238
		25.3612	0	0.00431	0.00455	0.00529	0.01501	0.00451	0.00489	0.00109	0.00778	0.00225
		25.3817	0	0.0055	0.00364	0.01268	0.01039	0.00422	0.00044484	0.000983875	0.0054	0.00401
		25.4023	0	0.00526	0.00273	0.00951	0.00808	0.00298	0.00282	0	0.00302	0.00488
		25.4228	0.01563	0.00359	0	0.00634	0.00231	0.000384025	0.00415	0.000218639	0.00143	0.00275
		25.4433	0.02344	0.00287	0	0.01691	0	0.00134	0.01171	0.0012	0.00905	0.00175
		25.4639	0.01953	0.00431	0	0.0222	0.00924	0.00346	0.00297	0.00153	0.0046	0.001
		25.4844	0	0.00574	0.00364	0.01586	0.01386	0.0049	0.00133	0.00131	0.00524	0.00138
		25.505	0.00391	0.00718	0.00546	0.00211	0.00924	0.00509	0.00356	0.00131	0.0027	0.00275
		25.5255	0	0.00622	0.00455	0.00529	0	0.00336	0.0043	0.00213	0.00111	0.00363
		25.546	0	0.00431	0	0.00423	0.00346	0.00211	0.00652	0.00159	0	0.00451
		25.5666	0	0.00383	0.00273	0.01268	0.0127	0.000960061	0.00341	5.46597e-05	0.000793777	0.0015
		25.5871	0	0.00502	0.00455	0.01057	0.02079	0.000864055	0	0	0.00397	0.00363
		25.6077	0.00781	0.00335	0.00364	0.01163	0.01617	0.00528	0.00222	0	0.00302	0.00188
		25.6282	0.01563	0.00215	0	0.00529	0.01617	0.00614	0.01379	0.00257	0.00445	0.00488
		25.6487	0.01172	0.000956709	0.00182	0.00529	0.01501	0.00442	0.00816	0.00164	0.00302	0.0025
		25.6693	0.00391	0.00335	0.00455	0.00317	0.01155	0.00154	0.00905	0.000874556	0.00397	0.00225
		25.6898	0	0.00598	0.0082	0.01586	0.00231	0.00413	0.00667	0.000983875	0.000952532	0.00213
		25.7104	0	0.00813	0.00546	0.01903	0	0.00317	0.01038	0.00137	0.000793777	0.00213
		25.7309	0.01172	0.00694	0.00182	0.01163	0	0.00394	0.01364	0	0.0027	0.00438
		25.7514	0.04688	0.00502	0	0.00211	0.00346	0.00806	0.01394	0.00322	0.00254	0.002
		25.772	0.05078	0.00311	0	0.00423	0.01039	0.00365	0.00682	0.000765236	0.00111	0.003
		25.7925	0.01953	0.00359	0.00273	0	0.01155	0.00499	0.01201	0.0023	0.00429	0.00188
		25.8131	0	0.00526	0.00364	0.0074	0.01155	0.00413	0.0083	0.00186	0.00159	0.00313
		25.8336	0.01172	0.00741	0.00455	0.00846	0.00924	0.00355	0.01305	0	0.00524	0
		25.8542	0.01172	0.00598	0	0.00846	0.00577	0.00826	0.01364	0.000874556	0.00381	0.000250313
		25.8747	0.02344	0.00478	0.0082	0.00634	0	0.00528	0.01839	5.46597e-05	0.0027	0.00263
		25.8952	0.01563	0.00191	0.01457	0.0074	0.00115	0.01027	0.02106	0.0012	0.000635021	0.00213
		25.9158	0.01563	0.0012	0.01821	0.0074	0.00808	0.00682	0.02135	0.00142	0.00445	0.00175
		25.9363	0.02344	0.00239	0.0082	0.01057	0.01155	0.01027	0.01779	0.00322	0.00397	0.00175
		25.9569	0.03906	0.00526	0.00273	0.02114	0.00924	0.00538	0.01246	0.00208	0.000476266	0.00451
		25.9774	0.02734	0.00526	0.00911	0.01374	0.00346	0.00682	0.00801	0.00191	0.00302	0.00138
		25.9979	0	0.0055	0.01548	0.01057	0.00462	0.00163	0.01587	0.00109	0.00333	0.003
		26.0185	0	0.00765	0.01821	0.00634	0.00231	0.00912	0.01646	0.000218639	0.00651	0.001
		26.039	0.01563	0.00598	0.01275	0.01268	0.00808	0.00893	0.02076	0.00197	0.00318	0.00463
		26.0596	0.02344	0.00215	0.0082	0.01163	0.01501	0.01229	0.01987	0.00257	0.00286	0.002
		26.0801	0.01953	0.00287	0.000910747	0.01691	0.01501	0.01382	0.01972	0.00301	0.000476266	0.003
		26.1007	0	0.00646	0.00182	0.02008	0.00462	0.01594	0.01809	0.00153	0.00333	0.00288
		26.1212	0	0.00765	0.00364	0.01691	0	0.01325	0.02417	0.00142	0.00238	0.00375
		26.1417	0.02344	0.00574	0.00364	0.0074	0.00231	0.02093	0.02135	0.000929216	0.00572	0.00401
		26.1623	0.05078	0.00861	0	0.00106	0.00231	0.01661	0.02817	0.00202	0.000952532	0.00325
		26.1828	0.04688	0.00741	0.00364	0.01057	0.00808	0.01575	0.02328	0.00312	0.00413	0.000500626
		26.2034	0.01172	0.00694	0.00364	0.01057	0.0127	0.01709	0.02239	0.00317	0.00175	0.00113
		26.2239	0	0.00239	0.00638	0.01903	0.01501	0.01498	0.02387	0.00197	0.00254	0.00188
		26.2444	0	0.00646	0.00546	0.01586	0.00924	0.01671	0.02921	0.00284	0.00175	0.00476
		26.265	0.04297	0.00694	0.01275	0.0222	0.00577	0.01623	0.04107	0.00366	0.00524	0.00213
		26.2855	0.06641	0.01005	0.01093	0.01268	0.00577	0.01594	0.03677	0.00547	0.00191	0.000750939
		26.3061	0.04688	0.00622	0.00546	0.01268	0.00924	0.01632	0.03707	0.00366	0.00318	0.00375
		26.3266	0	0.0055	0	0.00846	0.00924	0.0192	0.03929	0.00454	0.00349	0.00338
		26.3471	0	0.00215	0.00455	0.01691	0.00577	0.02093	0.04463	0.00301	0.0027	0.00313
		26.3677	0.01563	0.0012	0.00638	0.02537	0	0.02275	0.04893	0.00497	0.00603	0.00263
		26.3882	0.03516	0.00478	0.00729	0.02431	0.00577	0.01815	0.04864	0.00612	0.0046	0.00138
		26.4088	0.06641	0.00981	0.00364	0.01057	0.00693	0.01709	0.05813	0.00486	0.00476	0.00375
		26.4293	0.05859	0.0122	0.00364	0.00211	0.01039	0.01863	0.06762	0.00612	0.0054	0.000750939
		26.4498	0.03125	0.00909	0.000910747	0.00106	0.01039	0.02189	0.07281	0.00749	0.00556	0.00388
		26.4704	0.00781	0.00598	0	0.00423	0.01155	0.02842	0.07014	0.00722	0.00603	0.00488
		26.4909	0.01172	0.00454	0	0.00846	0.00346	0.02775	0.08897	0.00831	0.00572	0.00513
		26.5115	0.02344	0.00502	0.0082	0.01268	0.00924	0.02659	0.09119	0.00711	0.00286	0.00288
		26.532	0.03516	0.00837	0.01457	0.00951	0.01617	0.02592	0.11714	0.00771	0.00794	0.00413
		26.5526	0.04297	0.00837	0.01093	0.00951	0.01155	0.03082	0.11922	0.00749	0.00603	0.00413
		26.5731	0.02344	0.00789	0.00546	0.01163	0	0.0337	0.14798	0.00858	0.0081	0.00413
		26.5936	0.01953	0.00718	0.0082	0.00846	0.00231	0.03504	0.16489	0.00694	0.00397	0.00401
		26.6142	0.02344	0.00909	0.00911	0.0074	0.00462	0.03581	0.19276	0.01071	0.01111	0.00163
		26.6347	0.03516	0.01124	0.00455	0.00529	0.01501	0.03495	0.23324	0.01017	0.00953	0.00225
		26.6552	0.05469	0.00789	0.00638	0.01268	0.01386	0.03696	0.27417	0.01334	0.00826	0.00313
		26.6758	0.0625	0.0055	0.00911	0.01268	0.00924	0.04541	0.34831	0.01339	0.00572	0.00476
		26.6963	0.0625	0.00789	0.01457	0.0296	0	0.04387	0.40718	0.01416	0.0046	0.00438
		26.7169	0.04297	0.01028	0.01002	0.03277	0	0.04407	0.46545	0.01602	0.00127	0.00438
		26.7374	0.10156	0.01124	0.00364	0.02748	0.00346	0.0506	0.53826	0.01755	0.00699	0.00451
		26.758	0.11328	0.011	0	0.00634	0.01386	0.06048	0.60083	0.01733	0.0073	0.00388
		26.7785	0.13672	0.01172	0.000910747	0.00211	0.01501	0.05991	0.62441	0.0205	0.01318	0.00551
		26.799	0.11328	0.01124	0.01002	0	0.00693	0.07825	0.60498	0.02569	0.00667	0.00588
		26.8196	0.17969	0.01005	0.01548	0.00951	0.00693	0.10052	0.54597	0.02367	0.00619	0.00488
		26.8401	0.17188	0.01005	0.01002	0.01586	0.01386	0.11463	0.45359	0.02941	0.0054	0.00738
		26.8607	0.1875	0.00861	0.000910747	0.02537	0.00808	0.13796	0.32266	0.03444	0.00556	0.00839
		26.8812	0.13672	0.01076	0.000910747	0.02431	0.00231	0.16551	0.22761	0.03673	0.01334	0.00688
		26.9017	0.13281	0.01268	0.00364	0.02431	0.01848	0.22014	0.1296	0.04083	0.01302	0.00839
		26.9223	0.07422	0.01411	0.00638	0.0296	0.02425	0.28456	0.0949	0.03465	0.01588	0.00889
		26.9428	0.05469	0.0177	0.00546	0.02431	0.01501	0.37567	0.06984	0.02793	0.0108	0.01014
		26.9634	0.03125	0.01913	0.00364	0.01163	0.00231	0.48944	0.0513	0.02247	0.01683	0.01126
		26.9839	0.03906	0.01626	0.00273	0	0.0127	0.59802	0.03677	0.02421	0.01683	0.01302
		27.0044	0.03125	0.011	0.000910747	0.00317	0.01732	0.74482	0.04523	0.02252	0.01826	0.01151
		27.025	0.01563	0.01172	0.00273	0.00634	0.01501	0.88287	0.04063	0.01837	0.02334	0.00951
		27.0455	0.00781	0.01076	0.00273	0.0222	0.00808	1	0.03692	0.01312	0.01588	0.00939
		27.0661	0.01563	0.00718	0.00182	0.02643	0.00462	0.99971	0.02995	0.00913	0.02461	0.00663
		27.0866	0.03125	0.00502	0	0.02326	0.00577	0.86972	0.01898	0.0076	0.01619	0.00901
		27.1072	0.04297	0.00622	0.000910747	0.0074	0.00693	0.63153	0.02046	0.00716	0.01476	0.00726
		27.1277	0.03125	0.00598	0.00182	0.00317	0.00577	0.38143	0.0212	0.00661	0.01461	0.00914
		27.1482	0.02344	0.00789	0.00546	0.00106	0	0.24222	0.02091	0.00787	0.01127	0.00576
		27.1688	0.02344	0.00622	0.00546	0.0074	0.00693	0.16945	0.01809	0.00394	0.01032	0.00526
		27.1893	0.02344	0.00502	0.00273	0.00846	0.01732	0.11367	0.01824	0.00465	0.01064	0.00526
		27.2099	0.00781	0.00407	0.00455	0.01903	0.01732	0.09994	0.01453	0.00497	0.01238	0.00263
		27.2304	0	0.00454	0.00546	0.02114	0.0127	0.0818	0.01231	0.00579	0.00524	0.00263
		27.2509	0	0.00431	0.00911	0.02114	0.01155	0.07642	0.01201	0.00268	0.00365	0.00125
		27.2715	0.01563	0.0067	0.00455	0.00634	0.01155	0.05991	0.01572	0.00208	0.000158755	0.002
		27.292	0.01953	0.00694	0.00364	0.00529	0.00808	0.04791	0.01305	0.00279	0.00349	0.00576
		27.3126	0.01563	0.0055	0	0.00317	0.00808	0.03696	0.01512	0.00186	0.00349	0.00426
		27.3331	0	0.00215	0.000910747	0.00423	0.00808	0.03408	0.01483	0.00415	0.00762	0.00338
		27.3536	0.00391	0.00454	0.00182	0.01057	0.00462	0.03024	0.00993	0.00235	0.00492	0.000625782
		27.3742	0.05078	0.00502	0.0082	0.01691	0.00462	0.02794	0.00623	0.00279	0.00445	0.00138
		27.3947	0.05859	0.00741	0.00911	0.01797	0.00693	0.02189	0.0046	0.00377	0.00222	0.000750939
		27.4153	0.02734	0.00407	0.00638	0.00951	0.00808	0.0217	0.00993	0.00339	0.00365	0.00463
		27.4358	0	0.00359	0.00273	0.00423	0.00231	0.01507	0.00563	0.00235	0.00508	0.00188
		27.4564	0	0.00215	0.00455	0.00423	0	0.01671	0.00934	0.00322	0.00397	0.000375469
		27.4769	0.00391	0.00311	0.00182	0.00846	0.00231	0.01056	0.0083	0.00322	0.00238	0.002
		27.4974	0.00781	0.00383	0.0082	0.01691	0.00808	0.01882	0.00741	0.00306	0.00349	0.00138
		27.518	0.00391	0.00765	0.01002	0.01268	0.01386	0.0169	0.00667	0.000929216	0.00175	0.00175
		27.5385	0.00391	0.00909	0.01457	0.01057	0.02309	0.01594	0.00252	0.000983875	0.00572	0.00163
		27.559	0.00781	0.00598	0.01093	0.00317	0.01848	0.01219	0.00415	0.0018	0.00254	0.00138
		27.5796	0.00391	0.00215	0.00729	0.01163	0.01155	0.00778	0.004	0.00213	0.00429	0.00113
		27.6001	0.01953	0.000717532	0.00273	0.00846	0	0.00912	0.00652	0.00153	0.000317511	0.002
		27.6207	0.02344	0.000478354	0.00455	0.00951	0.00231	0.00624	0.00267	0.00164	0.000793777	0.000876095
		27.6412	0.01953	0.0012	0.00546	0.0074	0.00115	0.00691	0.00534	0.00142	0.00159	0.000876095
		27.6618	0	0.00191	0.00273	0.01163	0.00231	0.00662	0.004	0.000710577	0.0027	0.00138
		27.6823	0	0.0055	0.00364	0.01057	0.00462	0.00691	0.004	0.00251	0.00492	0.003
		27.7028	0	0.00502	0.00455	0.0074	0.00577	0.00538	0.004	0	0.0054	0.000750939
		27.7234	0	0.00526	0.0082	0.0074	0.00462	0.00845	0.00756	0.00219	0.00175	0.00313
		27.7439	0	0.00359	0.01639	0.00529	0.00231	0.00509	0.00237	0.00213	0.000317511	0.00163
		27.7645	0.00391	0.00598	0.01275	0.0074	0.00924	0.00269	0.00519	0.00339	0.00254	0.003
		27.785	0.01953	0.00574	0.0082	0.01691	0.01386	0.00691	0.00326	0.000765236	0.00191	0.000625782
		27.8055	0.0625	0.00478	0.00364	0.0222	0.0127	0.00682	0.00193	0.0023	0.00699	0.000625782
		27.8261	0.0625	0.00239	0.0082	0.01586	0.00346	0.00192	0.00519	0.00104	0.000317511	0.00225
		27.8466	0.02734	0.00167	0.01275	0.00317	0.00231	0.00816	0.00059312	0.000929216	0.0027	0.001
		27.8672	0	0.00144	0.01093	0.00106	0	0.00173	0	0.00115	0.000476266	0.0025
		27.8877	0.00391	0.00383	0.00273	0	0.00577	0.00278	0.00311	0.00197	0.00238	0.00401
		27.9082	0.01953	0.00478	0.00364	0.00211	0.00808	0.000384025	0.00252	0.00137	0.000476266	0
		27.9288	0.02344	0.00335	0.01184	0.01374	0.0127	0.00317	0.00578	0.00153	0.00333	0.00263
		27.9493	0.01172	0.000956709	0.01275	0.01903	0.01617	0.00355	0.00252	0.00257	0.00206	0.00163
		27.9699	0.00781	0.000717532	0.00546	0.01797	0.01848	0.00307	0.00519	0.00208	0.00222	0.001
		27.9904	0.02734	0.00287	0.00546	0.01163	0.00924	0.00211	0.00593	0.00137	0.00286	0.000625782
		28.011	0.01953	0.00431	0.01184	0.00846	0.01039	0.000384025	0.00756	0.000874556	0.000476266	0.00225
		28.0315	0.02344	0.00741	0.0173	0.01163	0.01501	0.00211	0.00208	0	0.00238	0.00225
		28.052	0.03516	0.00502	0.01821	0.01268	0.01501	0.00202	0.00371	0	0.00191	0.00288
		28.0726	0.03516	0.00359	0.01366	0.01163	0.00462	0.0023	0.00356	0	0	0.00263
		28.0931	0.00391	0.000478354	0.01366	0.01057	0.00577	0.00317	0.00193	0.00415	0.00159	0.00463
		28.1137	0.00781	0.0012	0.00911	0.01057	0.00346	0	0.00148	0.00186	0.00143	0.00638
		28.1342	0.02734	0.00215	0.0082	0.00951	0.00577	0.00144	0.0007414	0.00279	0.00413	0.00526
		28.1547	0.03906	0.00574	0.00273	0.00317	0.01617	0.00125	0.00326	0.000983875	0.00127	0.00989
		28.1753	0.05078	0.0067	0.00638	0.01057	0.01848	0.00125	0.00193	0.000218639	0.00127	0.01364
		28.1958	0.06641	0.00837	0.00364	0.00951	0.01617	0.00125	0.00267	0.00109	0.0054	0.02791
		28.2164	0.04688	0.00694	0.00182	0.01797	0.00462	0.00394	0.00786	0.000327958	0.00381	0.03842
		28.2369	0.00781	0.0067	0.00455	0.01691	0.00808	0.00336	0.00029656	0.00262	0.00175	0.05031
		28.2574	0.00391	0.00502	0.00911	0.01374	0.01039	0	0	0.00175	0.000635021	0.0567
		28.278	0.02344	0.00574	0.01548	0.01374	0.0127	0	0.00044484	0.0012	0.000476266	0.05569
		28.2985	0.01953	0.00478	0.01366	0.0148	0.00924	0	0	0.000437278	0.0027	0.0577
		28.3191	0.00391	0.00263	0.01002	0.01797	0.00346	0	0.00163	0.000109319	0.00365	0.05407
		28.3396	0	0.0012	0.00182	0.01586	0.00346	0	0.00044484	0.00142	0.0027	0.04093
		28.3602	0.01172	0	0	0.01374	0	0	0	0.00202	0.00143	0.02503
		28.3807	0.01563	0.00311	0	0.0074	0.00808	0.000672043	0.00148	0.00366	0.000635021	0.01377
		28.4012	0.00781	0.0067	0.00546	0.0074	0.01155	0	0	0.00186	0.000158755	0.00688
		28.4218	0.01563	0.00765	0.00911	0.0148	0.01155	0	0	0.000929216	0.00238	0.00576
		28.4423	0.03906	0.00407	0.01002	0.01797	0.01386	0	0	0.00219	0.00381	0.000250313
		28.4628	0.05859	0.0012	0.00364	0.01691	0.02887	0	0	0.00115	0.000793777	0.00113
		28.4834	0.04688	0.000239177	0.00546	0.00951	0.03002	0.00115	0.00193	0.00328	0.00206	0.00213
		28.5039	0.03906	0.00167	0.00911	0.00529	0.01617	0.000480031	0	0.00246	0.00159	0.00451
		28.5245	0.01953	0.00407	0.01639	0.0074	0.00577	0.00259	0.00119	0.00148	0.00127	0.00363
		28.545	0.00391	0.00454	0.01457	0.00951	0.00346	0.00134	0	0.000546597	0.00302	0.00476
		28.5656	0	0.00431	0.0082	0.00951	0.00231	9.60061e-05	0	0.000437278	0.000317511	0.002
		28.5861	0.00781	0.0055	0.00182	0.00951	0	0.00182	0	0.00262	0.000952532	0.00125
		28.6066	0.00781	0.00454	0	0.01903	0	0.000672043	0.00222	0.00159	0	0.000625782
		28.6272	0.02734	0.00407	0.00273	0.01586	0.00577	0	0	0.00339	0.00476	0.001
		28.6477	0.02344	0.00359	0.01275	0.01163	0.01039	9.60061e-05	0	0.00164	0.00603	0.00225
		28.6683	0.01563	0.00478	0.01366	0.00211	0.00924	0.00163	0	0.0029	0.00429	0.00213
		28.6888	0.01172	0.00383	0.00455	0.00846	0.00808	0.000768049	0	0.000929216	0.00318	0.00225
		28.7093	0.02344	0.00335	0	0.01057	0.00693	0.000192012	0.00326	0.00279	0.00127	0.00463
		28.7299	0.01563	0.00407	0.00182	0.01797	0.00577	9.60061e-05	0	0.00219	0.000952532	0.00213
		28.7504	0	0.00454	0.000910747	0.00846	0.00231	0.00163	0.00282	0.00109	0.00365	0.0035
		28.771	0	0.0055	0.00273	0.00951	0.00462	0.00125	0	0.00224	0.00302	0.00338
		28.7915	0.00391	0.00574	0.00546	0.0148	0.01848	0.00336	0	0.00251	0.00191	0.000125156
		28.812	0.00781	0.00813	0.01184	0.01691	0.01963	0.00106	0	0.00415	0.000158755	0.000876095
		28.8326	0.02344	0.00502	0.00729	0.01163	0.01155	0.0047	0.00044484	0.00262	0.000635021	0
		28.8531	0.03125	0.00167	0.01002	0.01057	0	0.00461	0.00282	0.00251	0.000952532	0
		28.8737	0.05078	0	0.00729	0.01163	0.00346	0.00547	0.00341	0.00322	0.00159	0.003
		28.8942	0.04297	0.00144	0.01002	0.01268	0.00577	0.00336	0.00311	0.00191	0.00365	0.0025
		28.9148	0.02344	0.00431	0.01002	0.00846	0.00924	0.00739	0.0007414	0.0047	0.00286	0.0025
		28.9353	0	0.0067	0.01366	0.01374	0.00808	0.00634	0	0.00454	0.00524	0.00213
		28.9558	0.00781	0.00694	0.01366	0.01797	0.01963	0.00691	0.00014828	0.00383	0.00286	0.0025
		28.9764	0.01563	0.00478	0.00638	0.02431	0.02309	0.00864	0.00222	0.00552	0.00222	0.000625782
		28.9969	0.00391	0.00167	0.000910747	0.01268	0.01963	0.00893	0.0046	0.00689	0	0.000750939
		29.0175	0.01563	0.00167	0.00182	0.0074	0.00577	0.01094	0	0.0047	0.00286	0.00125
		29.038	0.03906	0.00478	0.00638	0.01057	0.00231	0.012	0.0083	0.00459	0.000476266	0.00476
		29.0585	0.03516	0.00574	0.01002	0.01374	0.00346	0.01344	0.00208	0.00344	0.00191	0.000250313
		29.0791	0.00781	0.00598	0.00911	0.01057	0.00808	0.01363	0.00193	0.00525	0.00397	0.00388
		29.0996	0	0.00454	0.00546	0.01586	0.0127	0.01363	0.00608	0.00459	0.00254	0.000125156
		29.1202	0	0.00263	0.01093	0.02008	0.01155	0.01526	0.00267	0.00426	0.00349	0.00213
		29.1407	0.03125	0.000956709	0.01639	0.01691	0.00577	0.01363	0.00578	0.00328	0.00238	0.000750939
		29.1612	0.04297	0.00239	0.01457	0.01374	0.01155	0.01767	0.0089	0.00333	0.00191	0.000125156
		29.1818	0.06641	0.0055	0.00273	0.00951	0.01386	0.01546	0.00934	0.00312	0.00318	0.00325
		29.2023	0.04688	0.00694	0.0082	0.00846	0.02079	0.01085	0.00697	0.00415	0.00587	0.0025
		29.2229	0.07422	0.00718	0.01093	0.00951	0.01039	0.00614	0.00638	0.00629	0.00429	0.00275
		29.2434	0.07031	0.00407	0.01093	0.02114	0.00462	0.00835	0	0.00262	0.00318	0.000625782
		29.264	0.07813	0.00191	0.01184	0.0222	0.00577	0.00518	0.00059312	0.0029	0.00206	0.00125
		29.2845	0.06641	0.00287	0.01093	0.01797	0.01617	0.0049	0.00133	0.000929216	0.00254	0.00163
		29.305	0.03906	0.00335	0.00911	0.01163	0.02425	0.00269	0.00088968	0.000491938	0.00127	0.00275
		29.3256	0.02734	0.00502	0.00638	0.00951	0.0127	0.000576037	0.00163	0.00191	0.00302	0
		29.3461	0.03516	0.00335	0.00638	0.00846	0.0127	0.000480031	0	0.00109	0.00714	0.00113
		29.3666	0.10938	0.00526	0.00273	0.0148	0.00808	0	0.00222	0.00257	0.00175	0.000500626
		29.3872	0.16406	0.00383	0.00455	0.02326	0.00924	0	0.00044484	0.00142	0.00191	0.000250313
		29.4077	0.19531	0.00526	0.00911	0.02114	0.00577	9.60061e-05	0.00356	0.000983875	0.00143	0.000876095
		29.4283	0.16797	0.00287	0.01002	0.01374	0.02194	0.000672043	0.00088968	0.00202	0.00111	0.00275
		29.4488	0.12891	0.00431	0.01002	0.00846	0.02771	0	0	0.000273299	0.00254	0.00288
		29.4694	0.06641	0.00287	0.00911	0.00634	0.01848	0	0.00163	0.00148	0.000793777	0.0015
		29.4899	0.05078	0.00454	0.01002	0.00634	0.00346	0	0	0.00306	0.00318	0.00113
		29.5104	0.09375	0.00574	0.00638	0.0074	0.00115	9.60061e-05	0.00029656	0.00235	0.00333	0.000250313
		29.531	0.13672	0.00741	0.00364	0.01163	0.00231	0.00134	0	0.000983875	0.00175	0
		29.5515	0.125	0.00502	0.00182	0.00846	0.01039	0.000768049	0	0.00208	0.00333	0.000876095
		29.5721	0.06641	0.00263	0.01002	0.01057	0.01848	0.00163	0	0.00142	0	0.000250313
		29.5926	0.01953	0.000956709	0.01275	0.01057	0.0127	0.00346	0.00193	0.00164	0.00191	0.002
		29.6131	0	0.00215	0.01913	0.01163	0.00577	0.00125	0	0.0018	0	0.001
		29.6337	0.01563	0.00502	0.01366	0.00317	0.00115	0.00154	0	0.000765236	0.00381	0.000876095
		29.6542	0.03906	0.00718	0.00911	0	0.00693	0.00806	0	0.00164	0.00365	0.00375
		29.6748	0.03516	0.00741	0.00273	0.00529	0.00808	0.00816	0.00386	0.00148	0.00365	0.000375469
		29.6953	0.01953	0.00646	0.000910747	0.0074	0.01155	0.01066	0.00044484	0.00186	0.00238	0.00375
		29.7158	0.02734	0.00526	0.00546	0.00951	0.00924	0.00806	0.00163	0.000983875	0	0.00188
		29.7364	0.04297	0.00359	0.00911	0.00846	0.00808	0.0095	0	0.00164	0.00175	0.000876095
		29.7569	0.01953	0.00478	0.01548	0.01268	0.01039	0.000864055	0	0.00148	0.00175	0.00125
		29.7775	0.03125	0.00502	0.02004	0.01057	0.00924	0.00461	0.00297	0.000655917	0.00333	0.00263
		29.798	0.02344	0.00694	0.02277	0.0074	0.0127	0.00374	0	0.000929216	0.00222	0.000125156
		29.8185	0.04688	0.00526	0.01275	0.0074	0.00693	0.00298	0.00237	0.00169	0	0.00225
		29.8391	0.04297	0.00454	0.00273	0.00951	0.00462	0.00346	0	0.00186	0.00191	0.000625782
		29.8596	0.04297	0.00431	0	0.01374	0	0.000192012	0.00178	0.00213	0	0.002
		29.8802	0.02344	0.00502	0.00182	0.0074	0.00808	0.000288018	0	0.00202	0.000635021	0
		29.9007	0.01953	0.00478	0.00273	0.00951	0.01039	0	0	0.000710577	0.00238	0
		29.9213	0.01563	0.00454	0.00364	0.00846	0.01039	0	0	0.00137	0.00302	0.00263
		29.9418	0	0.00622	0.0082	0.00423	0.00462	0	0.00133	0.000655917	0.00603	0
		29.9623	0	0.00502	0.01093	0.00634	0.00115	0	0.00222	0.000819896	0.00191	0.00113
		29.9829	0.01172	0.00502	0.0082	0.01057	0.00346	0	0	0.00246	0.00111	0.000250313
		30.0034	0.0625	0.00526	0.00455	0.01586	0.00693	0.000480031	0.00148	0.00295	0.000793777	0.00125
		30.024	0.07031	0.00813	0.00638	0.0074	0.01039	0	0.00267	0.00208	0.000317511	0.000375469
		30.0445	0.03125	0.00646	0.01093	0.0074	0.00231	0	0	0.00219	0.0027	0.00175
		30.065	0	0.00311	0.01184	0.01268	0.01501	0	0.0007414	0.000546597	0.000793777	0.000250313
		30.0856	0	0.00191	0.01275	0.01797	0.02079	0	0.00059312	0.000437278	0.00476	0
		30.1061	0	0.00526	0.01457	0.01057	0.02194	0	0	0.00175	0.00445	0
		30.1267	0	0.00646	0.01457	0	0.00693	0.00106	0	0.00208	0.000317511	0.000876095
		30.1472	0.01563	0.00478	0.00546	0.00423	0.00346	0	0	0.00322	0.00302	0.00288
		30.1678	0.04297	0.00407	0.01002	0.00634	0	0	0	0.00186	0.000793777	0.000876095
		30.1883	0.04297	0.00431	0.01548	0.01057	0.00346	0	0	0.000437278	0	0.00263
		30.2088	0.01953	0.00407	0.01366	0.00951	0.01155	0	0	0.000163979	0.0054	0.00163
		30.2294	0	0.00263	0.000910747	0.00951	0.01501	0.00154	0.00193	0.000109319	0.00254	0.00188
		30.2499	0	0.00383	0.000910747	0.0148	0.02425	0.00125	0.00163	0.000218639	0.00127	0.00263
		30.2705	0.04297	0.00383	0.00455	0.01797	0.02309	0	0.00088968	0.00465	0.00492	0
		30.291	0.05469	0.0055	0.01184	0.01057	0.01155	0	0.00415	0.00186	0.00191	0
		30.3115	0.03516	0.0067	0.01093	0.00951	0	0	0	0.000819896	0.000317511	0
		30.3321	0	0.0055	0.00546	0.00951	0.00346	0	0.00267	0.000218639	0.000635021	0
		30.3526	0	0.00454	0	0.01163	0.00924	0	0.00044484	0.000983875	0	0.00138
		30.3732	0	0.00407	0	0.0148	0.01617	0	0.00029656	0.00273	0.00206	0.00175
		30.3937	0.01953	0.00383	0.00273	0.01903	0.01732	0	0.00222	0.000601257	0.00349	0.0015
		30.4142	0.02344	0.00191	0.01457	0.01268	0.01848	0.000864055	0.00326	0.000765236	0.00206	0.00225
		30.4348	0.02734	0.00239	0.01913	0.0148	0.01617	0	0.00059312	0.00159	0.00175	0.000125156
		30.4553	0.02734	0.00215	0.01275	0.00951	0.01039	0	0.00029656	0.000273299	0.000952532	0.00138
		30.4759	0.03516	0.000956709	0.00273	0.01268	0.00231	0	0.00163	0.00186	0.00286	0.000500626
		30.4964	0.01563	0.00144	0	0.01268	0.00924	0.000672043	0.00044484	0.00219	0.00159	0.00113
		30.5169	0.00781	0.00239	0.00182	0.01586	0.0127	0.00278	0.00163	0.00148	0.00333	0
		30.5375	0	0.00383	0.00546	0.0148	0.00924	0	0.00088968	0.00175	0.00143	0.00163
		30.558	0	0.00383	0.00911	0.01268	0.00462	0	0	5.46597e-05	0.00143	0.000750939
		30.5786	0	0.00526	0.01093	0.00951	0.00346	0.000672043	0	0.00169	0.00222	0.00113
		30.5991	0	0.0055	0.00911	0.00317	0.0127	9.60061e-05	0.00104	0.00109	0	0.00275
		30.6197	0	0.00359	0.00911	0.00423	0.01386	0.000672043	0.00341	0.00159	0.00222	0.000500626
		30.6402	0	0.00263	0.01184	0.00106	0.01501	0	0.00326	0.00202	0.0046	0
		30.6607	0.01563	0.00598	0.01275	0.00529	0.00577	0.000288018	0.00326	0.00208	0.00159	0
		30.6813	0.02734	0.00765	0.0082	0.01163	0.00577	0	0.00148	0.000874556	0.00111	0.00225
		30.7018	0.01953	0.00813	0.00364	0.0148	0.00462	0.00115	0.00088968	0.00219	0.00206	0.000375469
		30.7223	0.00781	0.00598	0.00273	0.01057	0.00577	0	0.00014828	0.0012	0.000476266	0
		30.7429	0.01172	0.00478	0.0082	0.01163	0.00924	0.000192012	0.00119	5.46597e-05	0.00302	0.00213
		30.7634	0.00781	0.00167	0.01093	0.00846	0.00577	0.00259	0	0.000109319	0.00127	0.00188
		30.784	0	0.00263	0.00638	0.00529	0.00346	0	0	0.000874556	0.000158755	0.00275
		30.8045	0.04297	0.00407	0	0.0074	0.00462	0.000864055	0.004	0.00153	0.0046	0.00463
		30.8251	0.07031	0.00502	0.00638	0.01163	0.01039	0.00163	0.00237	0.00131	0.00397	0
		30.8456	0.05078	0.00598	0.00729	0.00846	0.01155	0	0.00208	0.00159	0.000158755	0.000500626
		30.8661	0	0.0055	0.01002	0.00423	0.00924	0.000864055	0.00104	0.00257	0.00191	0
		30.8867	0	0.0067	0.01002	0.00211	0.01039	0.00154	0.00044484	0.00219	0.000158755	0
		30.9072	0	0.00694	0.01002	0.00634	0.00462	0.000384025	0.00014828	0.000163979	0.0027	0.00338
		30.9278	0.00391	0.0055	0.00546	0.00951	0	0.00106	0.00208	0.00153	0.0027	0.00188
		30.9483	0.01953	0.00263	0.00273	0.00634	0.00462	0	0.00163	0.000601257	0.00286	0.00225
		30.9688	0.01172	0.0012	0.00455	0.00634	0.01155	0	0.00415	0.00268	0.00127	0
		30.9894	0.04297	0.00335	0.01002	0.00529	0.0127	0.00182	0	0.00148	0.00286	0.001
		31.0099	0.04297	0.00454	0.01093	0.00951	0.01501	0.00173	0.00252	0.000655917	0.000158755	0.00188
		31.0305	0.05469	0.00431	0.01093	0.00529	0.0127	0.00211	0.00311	0.00361	0.00286	0.00163
		31.051	0.04297	0.00263	0.01002	0.01057	0.00924	0.000960061	0	0.00115	0.00413	0.003
		31.0715	0.07422	0.00287	0.01093	0.01268	0.00231	0.000384025	0.00371	0.00295	0.00302	0.00313
		31.0921	0.04688	0.00454	0.00638	0.01268	0.00808	9.60061e-05	0.00267	0.0018	0.000158755	0.00175
		31.1126	0.00781	0.00502	0.00455	0.01268	0.00462	0.000960061	0.00311	0.00115	0	0.000500626
		31.1332	0.01172	0.00454	0.00364	0.01374	0.00577	0.00221	0	0.00197	0.00175	0.000876095
		31.1537	0.02344	0.00431	0.00638	0.01163	0.00462	0.00173	0.00148	0.00137	0.000793777	0.000250313
		31.1743	0.02734	0.00287	0.00729	0.00317	0.00577	0.00413	0.00059312	0.00115	0.000635021	0.001
		31.1948	0.01172	0.00287	0.00911	0.00106	0.00693	0.00288	0.00178	0.00213	0.000952532	0.00363
		31.2153	0.02734	0.00431	0.00455	0.00106	0.00808	0	0.00163	0.000109319	0.000635021	0.00288
		31.2359	0.04688	0.00598	0.00729	0.00211	0.00231	0.00422	0.00252	0.000929216	0.00286	0.001
		31.2564	0.04688	0.00454	0.00364	0.0074	0.00693	0.000480031	0.00549	0.000382618	0.00238	0.000125156
		31.277	0.02344	0.00454	0.00273	0.01163	0.01039	0.000192012	0.00252	0.000819896	0.00222	0
		31.2975	0	0.00335	0.00364	0.00846	0.00693	0.00106	0.00727	0.00164	0.00349	0.000250313
		31.318	0.00391	0.00239	0.0082	0.00529	0	0.0025	0.00014828	0.00224	0.000476266	0.000625782
		31.3386	0	0.00239	0.01093	0.00951	0.00577	0.0025	0.00104	0.00142	0.00429	0.00175
		31.3591	0.02344	0.00407	0.00455	0.01163	0.00577	0.00576	0	0.00137	0.00492	0.00375
		31.3797	0.07031	0.00502	0.00364	0.01374	0.00577	0	0.00014828	0.00109	0	0.00188
		31.4002	0.07813	0.0055	0.00182	0.01268	0.00577	0	0.00623	0.00148	0.00206	0.001
		31.4208	0.03125	0.0055	0.00638	0.01374	0.01039	0.00192	0.00222	0.000437278	0.000317511	0.00225
		31.4413	0	0.00407	0.00911	0.00846	0.00924	9.60061e-05	0.00445	0.00175	0.000635021	0
		31.4618	0.00391	0.00502	0.0082	0.00317	0.00577	9.60061e-05	0.00519	0.000382618	0.0027	0
		31.4824	0.02734	0.00407	0.00182	0.00211	0.01039	0.000960061	0.00014828	0.00202	0.000476266	0.00188
		31.5029	0.03125	0.00263	0	0.01797	0.01501	0.00144	0.00341	0.00109	0.00508	0.00238
		31.5235	0.01563	0.00335	0.00273	0.02537	0.00924	0.00307	0.00222	0.00137	0.0054	0.002
		31.544	0	0.00598	0.00911	0.02326	0.00577	0.00384	0.004	0.0023	0.00286	0.001
		31.5645	0.02344	0.0067	0.0082	0.00951	0.00924	0.00269	0.00667	0.00115	0.00111	0.00175
		31.5851	0.03125	0.00718	0.00638	0.00423	0.01155	0.00163	0.00474	0.00131	0.00111	0.00175
		31.6056	0.03125	0.00813	0.00546	0.00211	0.00346	0.00154	0.00875	0.00251	0.00365	0
		31.6261	0.00391	0.00598	0.00546	0.01057	0.00693	0.000192012	0.004	0.00169	0.00381	0.00213
		31.6467	0.01563	0.00215	0.00455	0.01268	0.01386	9.60061e-05	0.00163	0.00202	0.00603	0.000500626
		31.6672	0.02344	0.00167	0.00546	0.00634	0.01732	0.00202	0.00519	0.00355	0.00556	0.002
		31.6878	0.02734	0.00335	0.00182	0.00106	0.01155	0.00173	0.00119	0.00208	0.00397	0.0025
		31.7083	0.01172	0.00407	0.00273	0	0.00808	0.000384025	0.00222	0.00213	0.00492	0.002
		31.7289	0	0.00431	0.00546	0	0.01155	0.00192	0.00326	0.0018	0.00365	0.00388
		31.7494	0	0.00407	0.01184	0.00106	0.01617	0.00374	0.00133	0.00109	0.00349	0.00113
		31.7699	0	0.00215	0.01275	0.00846	0.01848	0.000960061	0.00148	0.0012	0.0081	0.00175
		31.7905	0.01563	0.00215	0.01275	0.01586	0.01501	0.00211	0.00104	0.00126	0.00651	0.000375469
		31.811	0.02734	0.00431	0.0082	0.01374	0.0127	0.00173	0.00088968	0.00202	0.00873	0.00175
		31.8316	0.04297	0.00502	0.0082	0.00634	0.01501	0.00211	0.00222	0.00312	0.00762	0.00438
		31.8521	0.04297	0.00431	0.01639	0.00211	0.0127	0.00163	0.00014828	0.000929216	0.00191	0.002
		31.8726	0.03516	0.00407	0.01548	0.00317	0.00693	0.00154	0.00667	0.00202	0.00667	0.00401
		31.8932	0.00781	0.00431	0.00911	0.00846	0	0.00259	0.00178	0.000546597	0.0046	0.003
		31.9137	0	0.00383	0	0.00951	0.00231	0.00288	0.00104	5.46597e-05	0.00159	0.00413
		31.9343	0.02734	0.00311	0	0.00529	0.00231	0.00269	0	0.00142	0.00524	0.00225
		31.9548	0.05469	0.00215	0.00273	0.00423	0.00577	0.00134	0.00148	0	0.00191	0.00175
		31.9753	0.05078	0.0012	0.0082	0.00529	0.01039	0.00269	0.00193	0.000109319	0.00143	0.00288
		31.9959	0.00781	0.00215	0.01093	0.00423	0.01155	0.00202	0.00237	0.00257	0.0027	0
		32.0164	0	0.00359	0.00638	0.00951	0.00462	0.000960061	0.00504	0.000601257	0.00254	0.00225
		32.037	0	0.00622	0.00364	0.01057	0.00346	0.00125	0.00297	0.00219	0.000476266	0.0025
		32.0575	0	0.00646	0.00273	0.00846	0.00462	0.00154	0.00593	0.000109319	0.000952532	0.000125156
		32.0781	0	0.00574	0	0.00846	0.00577	0.000288018	0.00104	0.00104	0.00286	0.00138
		32.0986	0.01953	0.00478	0.00638	0.00846	0.01386	0.00211	0.00237	0.00109	0.000952532	0.000375469
		32.1191	0.01953	0.00407	0.01366	0.00423	0.02194	0.000864055	0.00119	0.00131	0.00302	0.00238
		32.1397	0.03906	0.00239	0.0173	0	0.01501	0.000288018	0.00133	0.000819896	0	0.00438
		32.1602	0.05078	0.00263	0.01093	0	0.00462	0.00154	0.00059312	0.00148	0	0.000375469
		32.1808	0.05469	0.00191	0.00729	0	0	0.00259	0.00282	0.00126	0.00556	0.00375
		32.2013	0.02344	0.00144	0.00546	0.00211	0.00462	0.00202	0.00489	0.000765236	0.00333	0.00163
		32.2218	0.02734	0.00359	0.00364	0.00529	0.00808	0.00269	0.00519	0.00169	0.00159	0.00113
		32.2424	0.02344	0.00454	0.000910747	0.00423	0.01155	0.00144	0	0.00148	0.00318	0.00275
		32.2629	0.02344	0.00454	0	0.00106	0.0127	0.00106	0.00326	0.00197	0.00302	0.000500626
		32.2835	0.03906	0.00407	0.0082	0	0.01617	0.00144	0.00267	0.00219	0.00159	0.00175
		32.304	0.04688	0.00407	0.01184	0	0.01732	0.00163	0.00148	0.00213	0.00222	0.000500626
		32.3246	0.02734	0.00144	0.01093	0.00846	0.01501	0.00173	0.00252	0.000163979	0.00175	0.00213
		32.3451	0	0.000478354	0.0082	0.01374	0.01039	0.00451	0.00341	0.0018	0.00365	0.000625782
		32.3656	0.00391	0.000956709	0.00729	0.00951	0.00231	0.0025	0	0.00137	0.00349	0.00476
		32.3862	0.00391	0.00263	0.00364	0.00106	0	0.00307	0.00267	0.00148	0.000793777	0.00125
		32.4067	0.01563	0.00311	0.00273	0.00423	0	0.000960061	0.00193	0.00186	0.00429	0.00213
		32.4273	0.03125	0.00215	0.00638	0.00529	0.00808	0.000192012	0.00148	0.000874556	0.00206	0.00238
		32.4478	0.03906	0.00167	0.00638	0.00423	0.01501	0.000864055	0.00667	0.00137	0.000793777	0.00175
		32.4683	0.03516	0.00311	0.00546	0.00423	0.01155	0.00403	0.00088968	0.000983875	0.00206	0.00313
		32.4889	0.03125	0.00239	0.00364	0.00423	0.00462	0.0023	0.00371	0.00164	0.000635021	0.00288
		32.5094	0.02344	0.00191	0.00638	0.00317	0.00693	0.0048	0.00341	0.00137	0.00302	0.00451
		32.5299	0.01172	0.00191	0.0082	0	0.00924	0.00307	0.00119	0.00191	0.00127	0.00175
		32.5505	0.01563	0.0012	0.0082	0.00211	0.00808	0.00134	0.00341	0.00164	0.00111	0
		32.571	0.01953	0.00167	0.00273	0.00846	0.01617	0.00125	0.00297	0.0018	0.00445	0
		32.5916	0.03906	0.00311	0.00273	0.01057	0.01501	0.00259	0.00029656	0.00191	0.000793777	0.00225
		32.6121	0.03516	0.00454	0.000910747	0.01057	0.00924	0.0023	0.00029656	0.00186	0.00302	0.0015
		32.6327	0.02734	0.00431	0.00546	0.00529	0.00115	0	0.00014828	0	0.00349	0.00288
		32.6532	0.01563	0.00478	0.00638	0.00634	0	0.000960061	0.00222	0.000601257	0.00318	0.00263
		32.6737	0.04297	0.00502	0.0082	0.00317	0	0.00106	0.00178	0.000655917	0.00381	0.000750939
		32.6943	0.05078	0.00526	0.0082	0.00423	0.00693	0.00221	0.00489	5.46597e-05	0.00206	0.00175
		32.7148	0.02344	0.00478	0.00911	0.00951	0.01617	0.00422	0.00386	0.00159	0.000476266	0.00338
		32.7354	0.00781	0.00287	0.00546	0.01163	0.0127	0	0.00415	0.0012	0.00191	0.001
		32.7559	0.00781	0.000956709	0.00273	0.00634	0.0127	0.000576037	0.00252	0.000546597	0.00143	0.00213
		32.7764	0.02344	0.0012	0.00455	0	0.01386	0.00163	0.00193	0.00197	0.00318	0.00188
		32.797	0.02734	0.00311	0.00638	0	0.02309	0.000768049	0.00445	0	0.000476266	0.000375469
		32.8175	0.03125	0.00502	0.0082	0	0.01501	0.00509	0.00341	0.00126	0.000793777	0.0025
		32.8381	0.01172	0.00646	0.00455	0.00634	0.01039	0.00182	0.00297	0.00104	0.00381	0.00125
		32.8586	0.00781	0.0055	0.000910747	0.00634	0	0.00202	0.00014828	0.000819896	0.000317511	0.000500626
		32.8792	0	0.00239	0.00182	0.01057	0.00115	0.00221	0.00208	0.000327958	0.00318	0.00113
		32.8997	0.01172	0.000956709	0.00729	0.00634	0.00231	0	0.00341	0.000710577	0.00254	0.003
		32.9202	0.01563	0.0012	0.00729	0.01163	0.00693	0.00202	0	0.00246	0.00111	0.00175
		32.9408	0.02734	0.00263	0.00455	0.00846	0.0127	0.000384025	0.00489	0.000874556	0.00365	0.00275
		32.9613	0.01563	0.00263	0.01093	0.0074	0.01963	0	0.00593	0.00153	0.00191	0.000375469
		32.9819	0.01563	0.00383	0.01548	0.00211	0.01617	0.00509	0.00059312	0.0029	0.00143	0.00113
		33.0024	0.00391	0.00383	0.01457	0.00317	0.01039	0.00355	0.00133	0.00246	0.0054	0.00288
		33.0229	0.00391	0.00407	0.00638	0.00951	0.00924	0.00336	0.00326	0.000437278	0.00206	0.00163
		33.0435	0	0.00215	0.00455	0.00846	0.0127	0.00259	0.00148	0.000765236	0.000952532	0.000375469
		33.064	0.00781	0.00144	0.000910747	0.00634	0.00808	0.00154	0.00297	0	0.000952532	0.00375
		33.0846	0.01172	0.00215	0.00455	0.00423	0.00115	0.00115	0.00178	0.000546597	0.000793777	0.00338
		33.1051	0.00781	0.00239	0.00546	0.00529	0	0.000384025	0.00088968	0.000601257	0.00175	0.0035
		33.1256	0.01172	0.00215	0.01275	0.00211	0.00462	0.00384	0.00059312	0.000983875	0.00397	0.00125
		33.1462	0.01953	0.00263	0.01002	0	0.01732	0	0.004	0.00208	0.00381	0
		33.1667	0.01563	0.0055	0.00455	0.00106	0.01963	0.000768049	0.00311	5.46597e-05	0.00556	0.00188
		33.1873	0.00391	0.00454	0.00182	0.00529	0.01848	0.00288	0.00356	0.000983875	0.00238	0.00338
		33.2078	0.01172	0.00287	0.00546	0.00529	0.0127	0.00144	0.00593	0.000765236	0.00159	0.00213
		33.2283	0.01172	0.00239	0.00638	0.00846	0.00808	0.00298	0.00208	0.000874556	0.00159	0.00375
		33.2489	0.00781	0.00407	0.00455	0.00846	0	0.00106	0.00119	0.00169	0.00143	0.0015
		33.2694	0.00391	0.00335	0.01093	0.00846	0	0.00288	0.00014828	0.000163979	0.00302	0.0025
		33.29	0	0.00263	0.01275	0.00211	0.00693	0.00202	0	0.00131	0.00381	0.00188
		33.3105	0	0.00311	0.01184	0	0.01386	0	0.00059312	0.0012	0.00254	0.000750939
		33.331	0.01953	0.00215	0.00638	0.00106	0.0127	0.00221	0.00489	0.000601257	0.00206	0.000625782
		33.3516	0.03516	0.00287	0.00364	0.00317	0.00577	0.00144	0.00504	0.00344	0.00286	0.00225
		33.3721	0.03906	0.00431	0.00455	0.00634	0.00346	0.00298	0.00341	0.00197	0.00191	0.00175
		33.3927	0.01172	0.00431	0.00729	0.00846	0.00115	0.00278	0.0043	0.00262	0.00206	0.00401
		33.4132	0	0.00311	0.00638	0.00634	0.00462	0.000384025	0.00252	0.00191	0.00318	0.00363
		33.4338	0.00781	0.00335	0.00455	0.00423	0.0127	0.00374	0.00489	0.00126	0.00381	0.00188
		33.4543	0.01953	0.00407	0.00546	0.00211	0.01501	0.0025	0.00267	0.000710577	0.00381	0.00175
		33.4748	0.01563	0.00311	0.01002	0.00634	0.00924	0.00115	0.00222	0.000218639	0.00603	0.002
		33.4954	0.00391	0.00335	0.00911	0.00846	0.01039	0.0025	0.00237	0.00159	0.00476	0.000625782
		33.5159	0	0.00383	0.01093	0.0074	0.00924	0	0.00208	0.0012	0.00413	0.000876095
		33.5365	0.00391	0.00454	0.01093	0.00634	0.00924	0.0025	0.00326	0.00197	0.00159	0.00225
		33.557	0.02344	0.00502	0.00911	0.0074	0.0127	0.00125	0.00267	0.00131	0.00111	0.00175
		33.5775	0.03125	0.00359	0.00273	0.00846	0.01039	0.00106	0.00237	0.000163979	0.00175	0.00125
		33.5981	0.03125	0.00239	0.00182	0.00529	0.00462	0.00182	0.00549	0.00148	0.00302	0.00138
		33.6186	0.01563	0.00239	0.00546	0.00951	0.00115	0.00192	0.00297	0.0018	0.00302	0.00138
		33.6392	0.00781	0.00431	0.00729	0.01163	0.00346	0.00336	0.00549	0.00197	0.00222	0.00375
		33.6597	0	0.00287	0.00638	0.00634	0.01039	0	0.00282	0.00142	0.00159	0.0015
		33.6802	0.01172	0.00311	0.00638	0.00211	0.01617	0.0025	0.00133	0.000874556	0.00175	0.00275
		33.7008	0.01563	0.00431	0.00638	0.00106	0.01386	0.000480031	0.0007414	0.000546597	0.00222	0.00288
		33.7213	0.05078	0.0067	0.00911	0.00317	0.01155	0	0	0.000983875	0.00381	0
		33.7419	0.0625	0.00502	0.0082	0.00317	0.01155	0.00259	0.0007414	0	0.0027	0.00451
		33.7624	0.04688	0.00215	0.00729	0.00211	0.00577	0.00211	0.00489	0.000765236	0.00302	0.00388
		33.7829	0.00781	0	0.00273	0	0.00693	0.00576	0.00326	0.00241	0.00476	0.002
		33.8035	0	0.000478354	0.00364	0	0.00808	0.00528	0.00697	0.00159	0.00206	0.00313
		33.824	0	0.00287	0.00546	0	0.00693	0.00163	0.00311	0.00372	0.00714	0.002
		33.8446	0	0.00383	0.00638	0.00634	0.00115	0.000864055	0.00133	0.00115	0.00556	0.00188
		33.8651	0.00391	0.00646	0.00455	0.00846	0.00462	0.000672043	0.00059312	0.0012	0.000635021	0.000375469
		33.8856	0.00391	0.00718	0.00182	0.00634	0.00808	0.000576037	0.00386	0.000163979	0.00508	0.000750939
		33.9062	0	0.00526	0.00546	0.00106	0.01732	0	0	0	0.00175	0.00163
		33.9267	0.01172	0.000717532	0.00364	0.00211	0.01848	0.00202	0.00252	0.00191	0.00127	0.00138
		33.9473	0.01563	0.00191	0.00546	0.00106	0.01501	0.0049	0.00267	0.000765236	0.00492	0.00175
		33.9678	0.02734	0.00263	0.00638	0.00423	0.00346	0.000672043	0.00059312	0.000327958	0.000476266	0.00426
		33.9884	0.01172	0.0012	0.00546	0.01057	0.00346	0.00336	0.00193	0.00224	0.000635021	0.00363
		34.0089	0.02344	0.000956709	0.00729	0.0148	0.00346	0.00326	0.00222	0.000437278	0.00222	0.003
		34.0294	0.01563	0.00239	0.00546	0.01268	0.00115	0.00298	0.00252	0.00148	0.00238	0.00188
		34.05	0.01563	0.00478	0.0082	0.0074	0.00577	0.000576037	0.0046	0.00153	0.00143	0.000750939
		34.0705	0	0.00431	0.0082	0.00951	0.01039	0.00403	0.00415	0.000765236	0.0046	0
		34.0911	0	0.00478	0.01184	0.01057	0.01848	0.00106	0.00504	0.00191	0.00381	0.00163
		34.1116	0.00781	0.00454	0.0082	0.0074	0.01732	0.00221	0	0.00186	0.0027	0.00238
		34.1321	0.00391	0.00431	0.00455	0.00106	0.01155	0.00221	0	0.00169	0.00572	0.00225
		34.1527	0.01953	0.00215	0.00182	0	0.00115	0.00365	0.00029656	0.000765236	0.00175	0.00225
		34.1732	0.01953	0.000478354	0.00638	0.00846	0.00115	0.000288018	0.00119	0.000983875	0.00111	0.00175
		34.1938	0.02344	0.000478354	0.00911	0.01163	0.00115	0.00374	0.00341	0.000983875	0.00159	0.000250313
		34.2143	0.00781	0.00191	0.00546	0.01057	0.00577	0.00288	0.00133	0.000382618	0.000476266	0.002
		34.2349	0.00781	0.00167	0.00729	0.00423	0.00693	0.000960061	0.00771	0.00148	0.00111	0.000125156
		34.2554	0.00391	0.00359	0.0082	0.00106	0.00693	0.00202	0.00193	0.000874556	0.00349	0.000375469
		34.2759	0.00391	0.00526	0.0082	0.00317	0.01155	0	0	0.00273	0.00365	0.00238
		34.2965	0.02344	0.00598	0.00546	0.0074	0.01501	0	0	0.0023	0.00318	0.00375
		34.317	0.01953	0.00407	0.00546	0.01374	0.01963	0.00326	0.00119	0.000929216	0.0027	0.00338
		34.3376	0.02734	0.0055	0.00729	0.0148	0.0127	0.00173	0.00119	0.000546597	0.000635021	0.00175
		34.3581	0.00781	0.00622	0.01093	0.01163	0.00808	0.00125	0.00208	0.00137	0.000317511	0.00213
		34.3786	0.01172	0.00407	0.01184	0.00529	0	0.00211	0.00593	0.00137	0.00318	0.00113
		34.3992	0.00391	0.00287	0.00911	0.00211	0.00346	0.000288018	0.00311	0.000983875	0.00159	0.000876095
		34.4197	0.00391	0.00215	0.01002	0.00211	0.00577	0	0.00148	0.00197	0.00175	0.000750939
		34.4403	0	0.00359	0.00546	0.00211	0.00693	0.00298	0.004	0.00137	0.00603	0.001
		34.4608	0	0.00263	0.0082	0.00317	0.01155	0.00211	0.00297	0.000983875	0.00476	0.003
		34.4813	0.01172	0.00574	0.0173	0.00529	0.01386	0.00298	0	0.00262	0.00175	0.00375
		34.5019	0.03516	0.00622	0.01913	0.00634	0.00924	0.0024	0	0.000874556	0.00159	0.003
		34.5224	0.03516	0.0055	0.0173	0.00529	0.00231	0.00278	0	0.000929216	0.000793777	0.00113
		34.543	0.00781	0.00383	0.0173	0.00529	0.00115	0	0.00178	0.00109	0.00143	0.0015
		34.5635	0	0.00526	0.01275	0.00846	0.00462	0.00288	0.00415	0.000163979	0.00302	0.000500626
		34.584	0.01172	0.00502	0.00182	0.01268	0.00346	0.00259	0.00237	0	0.00508	0.00213
		34.6046	0.02734	0.00191	0.00182	0.01268	0.00462	0.000576037	0.0007414	0.000655917	0.00333	0.003
		34.6251	0.01953	0.00167	0.00638	0.00951	0.01386	0.000672043	0.00222	0.00153	0.00191	0.00325
		34.6457	0.00391	0.00239	0.01275	0.00634	0.01501	0.000288018	0.00208	0.00148	0.00556	0.00188
		34.6662	0.01953	0.00215	0.01639	0.00317	0.00577	9.60061e-05	0.00044484	0.00197	0.000793777	0.00163
		34.6868	0.04688	0.00263	0.01002	0.00423	0	0.00134	0.00029656	0.00273	0.00286	0.002
		34.7073	0.0625	0.00407	0.00273	0.00529	0.00231	0.00374	0	0.00148	0.00397	0.00275
		34.7278	0.04297	0.00239	0.00273	0.00529	0.00231	0.000672043	0.00193	0.00164	0.00175	0.002
		34.7484	0.01953	0.0012	0.00638	0.00529	0.00115	0.00106	0.00237	0.000491938	0.00238	0.00125
		34.7689	0.01172	0.00407	0.00364	0.00317	0.00577	0.00288	0.00222	0.000929216	0.0027	0.00213
		34.7895	0.01172	0.00694	0.00729	0.00317	0.01155	0.000576037	0.00282	0.000163979	0.00365	0.00175
		34.81	0	0.00694	0.00729	0	0.01039	0.00211	0.00059312	0.000382618	0.00318	0.001
		34.8305	0.01172	0.0067	0.00638	0.0074	0.00462	0	0.00252	0.00246	0.00619	0.0025
		34.8511	0.01172	0.00502	0.000910747	0.01268	0	0.000288018	0.00267	0.00104	0.00667	0.001
		34.8716	0.03516	0.00287	0.00729	0.01903	0.00115	0.000384025	0	0.00148	0.00445	0.00113
		34.8922	0.05078	0.00144	0.00546	0.01903	0.00693	0	0.00088968	0.00306	0.00143	0.00363
		34.9127	0.05078	0.0012	0.01002	0.02114	0.00924	0.00374	0	0.00191	0.000793777	0.00188
		34.9332	0.00781	0.00239	0.01002	0.0148	0.00346	0.00413	0.00282	0.000218639	0.000635021	0.000625782
		34.9538	0	0.0055	0.01184	0.01163	0.00808	0.00317	0.00282	0.00104	0.00206	0.00288
		34.9743	0	0.00526	0.0082	0.00846	0.01155	0	0.00044484	0.00202	0.000158755	0
		34.9949	0	0.00191	0.00729	0.00529	0.0127	0.00173	0.00104	0.000655917	0.0054	0.003
		35.0154	0.01172	0	0.00364	0.00106	0.00577	0.00115	0.00088968	0.000273299	0.00381	0.0035
		35.0359	0.02734	0.00144	0.000910747	0.00211	0.00693	0.000672043	0.00044484	0.00251	0.00206	0.00138
		35.0565	0.03516	0.00359	0.00273	0.00951	0.00577	0.00211	0.00445	0.000382618	0.00302	0.00225
		35.077	0.01953	0.00622	0.00273	0.00951	0.01039	0.00173	0.00133	0.000437278	0.00365	0.00263
		35.0976	0.00781	0.00478	0.00729	0.00423	0.01501	0.00336	0.00014828	0.00175	0.00159	0.000500626
		35.1181	0	0.00383	0.00638	0	0.01039	0.00269	0.00415	0.000382618	0.00349	0.00213
		35.1386	0	0.00407	0.01457	0.0074	0.00231	0.000480031	0	0.000929216	0.00365	0.00263
		35.1592	0	0.00335	0.01548	0.01268	0	0.00182	0	0.0029	0.00318	0.00113
		35.1797	0.01172	0.00144	0.01366	0.01057	0	0.00134	0.0043	0.000655917	0.000635021	0.00288
		35.2003	0.01953	0.00215	0.00455	0.00317	0.00346	0.00269	0.00356	0.00186	0.00476	0.003
		35.2208	0.01172	0.00383	0.00364	0.00529	0.00693	0	0	0.00191	0.00365	0.0015
		35.2414	0.01953	0.00407	0.00273	0.01057	0.00808	0.00211	0.00163	0.00169	0.00238	0.0025
		35.2619	0.02344	0.00263	0.00729	0.01163	0.00577	0.000384025	0.00311	0.0018	0.00175	0.00213
		35.2824	0.02734	0.00383	0.00729	0.01268	0.01386	0.00182	0.00163	0.000327958	0.00492	0.001
		35.303	0.02344	0.00311	0.00364	0.0074	0.01386	0.00269	0.00088968	0.00115	0.00476	0.00313
		35.3235	0.03516	0.00383	0.000910747	0.00846	0.01386	0.00173	0	0.000437278	0.00286	0.00288
		35.3441	0.01563	0.00215	0.00364	0.00951	0.01155	0.000672043	0.00163	0.00186	0.00413	0.00375
		35.3646	0	0.00574	0.00729	0.0074	0.00924	0.00288	0.00119	0.00175	0.00191	0.000250313
		35.3851	0	0.00454	0.00638	0.00634	0.00577	0.000576037	0.00208	0.000273299	0.00286	0.00413
		35.4057	0	0.00383	0.00546	0.0074	0.00693	0.00144	0.00563	0.000819896	0.00349	0.00213
		35.4262	0.01172	0.00287	0.0082	0.01374	0.00693	0.00394	0.00415	0.000765236	0.00603	0.001
		35.4468	0.00781	0.00311	0.0082	0.0148	0.00346	0.00422	0.00371	0.00137	0	0.00551
		35.4673	0.01172	0.00311	0.00546	0.0148	0.00577	0.00173	0.00148	0.00137	0.000952532	0.0015
		35.4879	0.03516	0.00407	0.00364	0.00951	0.00462	0	0.00044484	0.00175	0.00318	0.00263
		35.5084	0.05078	0.00335	0.00273	0.00423	0.00808	0.00192	0	0.0012	0.000476266	0.00363
		35.5289	0.0625	0.00191	0	0.00951	0.00462	0.00394	0.00059312	0.00251	0.00492	0.00163
		35.5495	0.03906	0.00454	0.0082	0.01268	0.00577	0.00163	0.00178	0.00208	0.00318	0.00213
		35.57	0.02734	0.00574	0.01275	0.01268	0.00693	0.00221	0.00208	0.00241	0.00445	0.003
		35.5906	0	0.00502	0.01457	0.01163	0.01039	0.00317	0.00504	0.000710577	0.00445	0.00213
		35.6111	0.00781	0.00526	0.01002	0.01797	0.00577	0.0023	0.00474	0.00169	0.00302	0.00263
		35.6316	0.03516	0.0055	0.00911	0.02008	0	0.00307	0.00252	0.00164	0.00397	0.00375
		35.6522	0.0625	0.00311	0.00364	0.01268	0	0.0047	0.0007414	0.00115	0.00349	0.00288
		35.6727	0.04688	0.0012	0.00364	0.0074	0	0.00403	0.00088968	0.00197	0.00222	0.00488
		35.6933	0.05078	0.00287	0.00273	0.00317	0.00808	0.00576	0.00104	0.00317	0.00286	0.00163
		35.7138	0.04688	0.00263	0.00364	0	0.0127	0.00422	0.00133	0.00219	0.00445	0.00363
		35.7343	0.02734	0.00311	0.0082	0.00211	0.00808	0.00106	0.00163	0.0018	0.00143	0.00188
		35.7549	0	0.00574	0.00911	0.01268	0.00346	0.0023	0.00163	0.00246	0.00254	0.000125156
		35.7754	0.01953	0.00622	0.01002	0.01903	0.00924	0.00182	0.00623	0.000710577	0.0027	0.00363
		35.796	0.01953	0.00407	0.01093	0.02748	0.00924	0.0023	0.00489	0.000437278	0.00286	0.000125156
		35.8165	0.00391	0.00144	0.01275	0.02114	0.00693	0.00422	0	0.00159	0.00111	0.00325
		35.837	0.00781	0.00167	0.01002	0.01057	0.00577	0.00336	0.00104	0.00142	0.00445	0.00325
		35.8576	0.01563	0	0.0082	0	0.00462	0.00346	0.00133	0.000273299	0.00206	0.000625782
		35.8781	0.01172	0.000717532	0.01093	0.00106	0	0.0049	0.00044484	0.00104	0.00143	0.00238
		35.8987	0.00391	0.00191	0.00729	0.00529	0.00115	0.00298	0.00208	0.00251	0.00222	0.00138
		35.9192	0.02734	0.00191	0.00638	0.01057	0.00115	0.00106	0.00178	0.00202	0.0027	0.00275
		35.9397	0.03906	0.00263	0.00364	0.01268	0.00577	0.000480031	0.00534	0.00131	0.00333	0.002
		35.9603	0.05078	0.00239	0.00364	0.01057	0.0127	0.00154	0.00282	0.00284	0.00445	0.00401
		35.9808	0.03125	0.00287	0.00638	0.01374	0.01617	0.00144	0.00104	0.000109319	0.00222	0.0025
		36.0014	0.03516	0.00239	0.00638	0.01691	0.01386	0	0	0	0.00699	0.0035
		36.0219	0.01953	0.00263	0.01093	0.01374	0.01039	0.00355	0	0.000109319	0.00286	0.00188
		36.0425	0.02344	0.00167	0.01002	0.0074	0.01386	0.00326	0	0.000655917	0.00159	0.00275
		36.063	0.00391	0.000717532	0.00911	0.0074	0.01617	0.00192	0	0.00164	0.00413	0.001
		36.0835	0.01953	0.000956709	0.00455	0.01268	0.01386	0.00394	0.00148	0.00115	0.00175	0.00388
		36.1041	0.01953	0.00335	0.00546	0.01268	0.00346	0.00163	0.00208	0.0012	0.000317511	0.00388
		36.1246	0.01563	0.00431	0.00546	0.0148	0	0.000576037	0.00297	0.00115	0.00286	0.00175
		36.1452	0.00391	0.00263	0.00455	0.0148	0.00231	0.000384025	0	0.00219	0.00222	0.00238
		36.1657	0.01172	0.00191	0.00729	0.01691	0.00577	0.000672043	0.00252	0.00219	0.00222	0.0025
		36.1862	0.01563	0.00287	0.00638	0.01586	0.01155	0.000672043	0.00133	0.00169	0.00365	0.000500626
		36.2068	0.01563	0.00239	0.00638	0.01057	0.01039	0.00374	0	0.00208	0.000952532	0.000750939
		36.2273	0.01172	0.00215	0.01093	0.00317	0.00346	0.00278	0.00341	0.00109	0.00238	0.00375
		36.2479	0.01563	0.00215	0.01457	0.00106	0.00462	0.000384025	0	0.000327958	0.00476	0.000876095
		36.2684	0.00391	0.00359	0.01184	0.00211	0.00808	0	0	0.0023	0.00318	0.00138
		36.2889	0.00781	0.00335	0.00638	0.00529	0.00577	0.00163	0.00148	0.00126	0.0027	0.00213
		36.3095	0.03125	0.00335	0.00729	0.01057	0	0.000288018	0.00059312	0.00268	0.00333	0.00325
		36.33	0.03125	0.0012	0.00911	0.01163	0.00577	0.00211	0.00133	0.00104	0.000952532	0.0025
		36.3506	0.01172	0.000239177	0.0082	0.01374	0.00808	0.00259	0.0007414	0.000601257	0.00175	0.00338
		36.3711	0.00781	0	0.0082	0.01163	0.00693	0.0048	0	0.000546597	0.00286	0.00288
		36.3916	0.02344	0.00167	0.01002	0.0074	0.00231	0.00173	0.00282	0.000710577	0.00206	0.000876095
		36.4122	0.01563	0.00431	0.0082	0.01057	0	0.00557	0.00163	0.00126	0.00175	0.000876095
		36.4327	0.01953	0.00431	0.00364	0.01163	0.00231	0.00221	0.00445	0.000765236	0.00381	0.00225
		36.4533	0.03516	0.00478	0.00729	0.01268	0.00346	0.00115	0.00519	0.00295	0.00175	0.00138
		36.4738	0.04297	0.00359	0.01093	0.0074	0.00924	0.00182	0.00133	0.000765236	0.00508	0.00188
		36.4943	0.01563	0.00263	0.01184	0.00951	0.00693	0.00221	0.00133	0.00213	0.00191	0.00388
		36.5149	0.01563	0	0.01275	0.00529	0.00808	0.00173	0.0007414	0.00115	0.00238	0.00188
		36.5354	0.03125	0.000478354	0.01639	0.01268	0.00462	0.000480031	0.00044484	0.00295	0.000317511	0.00451
		36.556	0.05078	0.00263	0.01184	0.0148	0.01501	0.000672043	0.00088968	0.00159	0.00143	0.00413
		36.5765	0.04688	0.00383	0.00455	0.0222	0.02079	0.000672043	0.00088968	0.00235	0.000952532	0.00363
		36.5971	0.02734	0.00407	0.00273	0.01797	0.01848	0.000672043	0.00297	0.00109	0.00238	0.000876095
		36.6176	0.01563	0.00191	0.00546	0.0148	0.0127	9.60061e-05	0.00326	0.00153	0.00206	0.000250313
		36.6381	0.01172	0.00239	0.00455	0.00529	0.00808	0.00192	0.00044484	0.00115	0.00238	0
		36.6587	0.02344	0.00239	0.00364	0.00211	0.00693	0.00298	0.00386	0.000218639	0.00302	0.00263
		36.6792	0.02344	0.00215	0.01002	0.00317	0.00231	0.00202	0.00119	0.00159	0.00111	0.000750939
		36.6998	0.02734	0.000478354	0.01366	0.00846	0.00693	0.0025	0.00311	0.000983875	0.00238	0.00188
		36.7203	0.03516	0.000717532	0.01184	0.00951	0.00577	0.000384025	0.00356	0.000491938	0.00159	0.00225
		36.7408	0.02344	0.00167	0.0082	0.00846	0.00693	0.000384025	0.00311	0.000765236	0.00222	0.00213
		36.7614	0.03516	0.00239	0.01275	0.01163	0.00693	0.00288	0.00163	0.00175	0.00318	0.00138
		36.7819	0.02734	0.00287	0.01184	0.01691	0.00693	0.000960061	0.00163	0.00148	0.00286	0.0025
		36.8025	0.01953	0.00431	0.0082	0.0148	0.00231	0.00134	0.00386	0.00213	0.00111	0.00363
		36.823	0.01953	0.00502	0.00729	0.01268	0.00346	0.00202	0.00208	0.00126	0.00333	0.00313
		36.8436	0.05859	0.00526	0.01275	0.0074	0.00462	0.00336	0.00237	0.000710577	0.00111	0.000876095
		36.8641	0.05859	0.00311	0.01366	0.00423	0.00115	0.00115	0.00133	0.00169	0.00191	0.00275
		36.8846	0.01563	0.00287	0.00729	0.00211	0.00808	0.0025	0	0.000327958	0.00286	0.00288
		36.9052	0	0.00215	0.00364	0.00634	0.01617	0.000960061	0.00237	0.00126	0.00222	0.00213
		36.9257	0.01953	0.00407	0.00729	0.00951	0.01386	0.000960061	0	0.00224	0.00222	0.00263
		36.9462	0.01563	0.00311	0.01457	0.0148	0.00462	0.00307	0.00029656	0.00131	0.0027	0.00225
		36.9668	0	0.00144	0.0173	0.00846	0.00462	0.0025	0.00341	0.000163979	0.00429	0.000876095
		36.9873	0.00391	0.000239177	0.01639	0.00846	0.00346	0	0.00386	0.000109319	0.00397	0.00225
		37.0079	0.02734	0.00311	0.00911	0.01163	0	0.00365	0.00193	0.00126	0.00333	0.000500626
		37.0284	0.03125	0.00407	0.01002	0.01057	0	0.00442	0.00297	0.000546597	0.00143	0.002
		37.049	0.02344	0.00359	0.0082	0.0074	0	0.00346	0.00341	0.00301	0.000317511	0.000750939
		37.0695	0.00781	0.00239	0.0082	0.00951	0.00115	0.00278	0.004	0.00322	0.000476266	0.00313
		37.09	0.01563	0.00215	0.01002	0.01586	0.00462	0.00298	0.00208	0	0.000158755	0.00288
		37.1106	0.01172	0.00263	0.01821	0.0148	0.01155	0.0024	0.00445	0.000546597	0.00191	0.00225
		37.1311	0.01563	0.00215	0.01275	0.01163	0.01848	0.0023	0.00104	0.000327958	0.00429	0.000500626
		37.1517	0.01953	0.00167	0.00546	0.00423	0.01617	0.00115	0.00148	0.000874556	0.00318	0.00113
		37.1722	0.04297	0.0012	0.00182	0.00529	0.0127	0	0.0007414	0.00115	0	0.00438
		37.1927	0.05078	0.00287	0.00364	0.00846	0.0127	0.00326	0.00014828	0.0018	0.00286	0.00125
		37.2133	0.03906	0.00263	0.00364	0.00846	0.01386	0.000384025	0.00014828	0.00109	0.000952532	0.00426
		37.2338	0.01172	0.00383	0.00455	0.00951	0.00693	0.00106	0.00608	0.00137	0.000317511	0.00338
		37.2544	0.00391	0.00383	0.01275	0.01586	0.00346	0.00461	0.00222	0.00115	0.00413	0.00288
		37.2749	0.00391	0.00502	0.01366	0.01268	0	0.00442	0.00445	0.000983875	0.00302	0.00125
		37.2955	0.02344	0.00383	0.01457	0.01163	0.00693	0.000960061	0.00341	0.00191	0.0046	0.00225
		37.316	0.02734	0.00191	0.01184	0.01374	0.01039	0.00154	0.00237	0.00137	0.0027	0.00175
		37.3365	0.04297	0.00191	0.01275	0.01374	0.00808	0.000672043	0.00148	0.00251	0.00572	0.002
		37.3571	0.04688	0.00239	0.00729	0.00317	0.00231	9.60061e-05	0.00252	0.00235	0.000476266	0.000625782
		37.3776	0.03906	0.0012	0.00638	0.0074	0.01039	0.0024	0.00163	0.00279	0.00318	0.00188
		37.3982	0.01953	0.0012	0.0082	0.01163	0.01155	0.00192	0.00193	0.00159	0.000158755	0.00275
		37.4187	0.01172	0.00215	0.00729	0.01163	0.00693	0.00182	0.00119	0.000437278	0.000635021	0.000876095
		37.4392	0.01563	0.00167	0.00182	0.01057	0.00462	0.0024	0.00163	0.000491938	0.000317511	0.0015
		37.4598	0	0	0.00455	0.01057	0.00693	0.00509	0.00282	0.000710577	0.00143	0.002
		37.4803	0.01172	0.00144	0.00911	0.0074	0.00231	0.00221	0.00445	0.00153	0.00111	0.00163
		37.5008	0.02734	0.00144	0.01639	0.01374	0	0.00298	0.00104	0.00131	0.00286	0.003
		37.5214	0.01953	0.00215	0.01366	0.0222	0	0.0023	0.0046	0.00322	0.00413	0.00288
		37.5419	0.01172	0.00287	0.00729	0.01586	0.00346	0.00182	0.00252	0.00257	0.00445	0.00538
		37.5625	0.00781	0.00311	0	0.00529	0.01386	0.00298	0.00237	0.00208	0.00222	0.00213
		37.583	0.01563	0.00191	0.00273	0.00846	0.01732	0.00442	0.00237	0.00115	0.00111	0.0035
		37.6036	0.01953	0.000956709	0.00364	0.00846	0.0127	0.00221	0.00252	0.000546597	0.00127	0.00138
		37.6241	0.02734	0.000478354	0.00911	0.00634	0.00693	0.00346	0.0007414	0.00104	0.00175	0
		37.6446	0.01172	0.000717532	0.00911	0.00423	0.00693	0.000768049	0.00148	0.000546597	0.00302	0.00113
		37.6652	0.01953	0.0012	0.01366	0.00529	0.00231	0.000192012	0.00252	0.000819896	0	0.00225
		37.6857	0.01563	0.000239177	0.0082	0.00106	0.00231	9.60061e-05	0.00252	0.000601257	0.00127	0.00238
		37.7063	0.00781	0.00167	0.01002	0.00211	0.00808	0.00106	0.00133	0.00312	0.00619	0.00363
		37.7268	0.00781	0.00335	0.0082	0.00529	0.0127	0.00163	0.00104	0.00164	0.00191	0.00488
		37.7473	0.01172	0.00431	0.00911	0.00951	0.01617	0.0049	0.00208	0.000218639	0.00381	0.003
		37.7679	0.01563	0.00215	0.00364	0.01586	0.01039	0.0025	0.00222	0.00224	0.00254	0.00138
		37.7884	0.00781	0.00311	0.00182	0.01903	0.00462	0.00144	0.00119	0.000874556	0.00318	0.00451
		37.809	0.00391	0.00311	0.00455	0.01691	0.00346	0.00394	0.00415	0.000327958	0.000635021	0.003
		37.8295	0.00391	0.00335	0.00911	0.01374	0.00577	0.00115	0.00563	0.0018	0.000317511	0
		37.8501	0.03125	0.00263	0.01275	0.01268	0.00693	0.00211	0.00667	0.00109	0.00413	0.00275
		37.8706	0.03125	0.00526	0.00638	0.0074	0.00115	0.00278	0.00237	0.00246	0.000952532	0.00288
		37.8911	0.01563	0.00502	0.00911	0.00529	0.01039	0.000864055	0.00386	0.0012	0.0054	0.00275
		37.9117	0.00391	0.00311	0.00546	0.00317	0.01386	0.00154	0.00445	0.000218639	0.00397	0.00275
		37.9322	0.00391	0.000239177	0.0082	0.00529	0.0127	0.00442	0.00059312	0.000765236	0.00413	0.0025
		37.9528	0.01563	0.00239	0.00546	0.00211	0.00462	0.00413	0.00341	0.00109	0	0.00213
		37.9733	0.01563	0.00215	0.0082	0.00634	0.00924	0.00269	0.00311	0.00202	0.00286	0.00175
		37.9938	0.01563	0.00359	0.00182	0.00529	0.00808	0.00346	0.00029656	0.00344	0.00333	0.000250313
		38.0144	0	0.00191	0.01002	0.01268	0.00808	0.00115	0.00148	0.000273299	0.00191	0.0025
		38.0349	0.01563	0.00383	0.01548	0.0148	0.00693	0.00173	0.00193	0.000765236	0.00413	0.00325
		38.0555	0.01563	0.00287	0.01275	0.01586	0.00924	0.00192	0.00267	0.00328	0.00349	0.001
		38.076	0.01172	0.00335	0.00911	0.01163	0.00808	0	0.00148	0.000874556	0.00127	0.00488
		38.0965	0	0.00191	0.01002	0.00951	0.01155	0.00221	0.00341	0.00104	0.00191	0.0035
		38.1171	0.01953	0.00167	0.00729	0.00423	0.00577	0.0023	0.00623	0.00115	0.00286	0.00175
		38.1376	0.04297	0.0012	0.00182	0.00529	0.00577	0.0025	0.00519	0.00191	0	0.00225
		38.1582	0.02734	0.00167	0.00546	0.00846	0.00924	0.00211	0.00163	0.00208	0.00556	0.00313
		38.1787	0.04688	0.00167	0.00455	0.00951	0.00924	0.00269	0.00504	0.00202	0.0027	0.00175
		38.1992	0.04297	0.000956709	0.00546	0.00529	0.00577	0.00317	0.00208	0.000819896	0.0046	0.000750939
		38.2198	0.03125	0.00191	0.0082	0.00634	0.00462	0.0025	0	0.00213	0.0054	0.00125
		38.2403	0	0.00263	0.01184	0.01268	0.00462	0.00221	0	0.000983875	0.00349	0.000250313
		38.2609	0.01172	0.00287	0.0082	0.01374	0	0.00432	0.00088968	0.000491938	0.000635021	0.00238
		38.2814	0.01172	0.00287	0.00546	0.00634	0.00231	0.000384025	0.00208	0.000327958	0.000476266	0.00313
		38.3019	0.00781	0.00359	0.00364	0.00634	0.00346	9.60061e-05	0.00519	0.00175	0.000158755	0.0015
		38.3225	0	0.00215	0.00911	0.00846	0.01386	0.0023	0.00326	0.00202	0.00206	0.000876095
		38.343	0.01172	0.0012	0.00546	0.00846	0.01617	0.00346	0.00682	0.00208	0.000635021	0.00125
		38.3636	0.01172	0.000717532	0.00455	0.0074	0.01155	0.000672043	0.00044484	0.00257	0.0046	0.00325
		38.3841	0.01563	0.00167	0.00729	0.01268	0	0.00317	0.00237	0.0018	0.00286	0.00238
		38.4046	0.03516	0.00144	0.01002	0.01163	0	0.00173	0.00029656	0.00104	0.00572	0.00188
		38.4252	0.04688	0.00287	0.0082	0.00529	0	0.00173	0.00178	0.000382618	0.00175	0.00325
		38.4457	0.02734	0.00407	0.0082	0.00423	0.00115	0	0.00059312	0.00191	0.000317511	0.00426
		38.4663	0	0.00526	0.01184	0.00423	0.00693	0.00432	0.00237	0.00202	0.000635021	0.0015
		38.4868	0.01172	0.00407	0.00638	0.00423	0.00808	0.00125	0.00371	0.00213	0.000635021	0.00213
		38.5074	0.02734	0.00215	0.00638	0.00951	0.00808	0.00134	0.00252	0.00284	0.000158755	0.00225
		38.5279	0.05078	0.000717532	0.01002	0.00951	0.00462	0.00355	0.00311	0.00246	0.00318	0.000125156
		38.5484	0.03906	0.000239177	0.01184	0.00634	0.00577	0.00221	0.00267	0.000491938	0.00286	0.000876095
		38.569	0.04688	0.00144	0.00638	0.00634	0.00462	0.000288018	0.00222	0.00137	0.0054	0.00225
		38.5895	0.05859	0.00215	0.00729	0.00846	0.00808	0.00374	0.00088968	0.00104	0.00429	0.00238
		38.6101	0.05469	0.00407	0.00911	0.00423	0.00693	0.00346	0.00326	0.00104	0.00286	0.00225
		38.6306	0.01172	0.00383	0.0082	0	0.00577	0.0023	0.00504	0.000601257	0.00191	0.00576
		38.6512	0	0.00263	0.00364	0.00211	0.00808	0.00403	0.00163	0.00186	0.00381	0.00413
		38.6717	0.00391	0.0012	0.00364	0.0074	0.00693	0.00384	0.00267	0.00224	0.00381	0.00163
		38.6922	0.00391	0.00144	0.00455	0.00846	0.00924	0.00538	0.004	0.0023	0.00222	0.000750939
		38.7128	0	0.0012	0.0082	0.00529	0.00693	0.00182	0.00148	0.000655917	0.000158755	0.000750939
		38.7333	0	0.00287	0.00729	0.00317	0.00693	0.00115	0.00578	0.0023	0.00381	0.000375469
		38.7538	0	0.00287	0.00638	0.00317	0.00231	0.00182	0.00178	0.00186	0.00191	0
		38.7744	0	0.00215	0.00546	0.00106	0.00115	0.00211	0.00504	0.00197	0.00222	0.00288
		38.7949	0	0.00383	0.00364	0.00211	0.00462	0.00211	0.00311	0.00191	0.00492	0.00275
		38.8155	0	0.00478	0.00364	0.00211	0.00808	0.00422	0.00563	0.00306	0.00714	0.00363
		38.836	0	0.00263	0.00273	0.00317	0.00924	0.00211	0.00608	0.00284	0	0.00726
		38.8566	0	0	0.00364	0.00211	0.00693	0.00509	0.00519	0.00169	0.0046	0.00288
		38.8771	0	0.00407	0.00273	0.00423	0.01386	0.00538	0.00178	0.00197	0.00413	0.00325
		38.8976	0	0.00431	0.00638	0.00211	0.00924	0.00288	0.00638	0.00213	0.00349	0.00263
		38.9182	0	0.00263	0.00911	0.00423	0.01039	0.0025	0.00119	0.00279	0.00175	0.000125156
		38.9387	0.01563	0.000478354	0.00911	0.00423	0.00924	0.00586	0.00178	0.00284	0.00254	0.00125
		38.9593	0.01172	0.00263	0.00546	0.00317	0.00693	0.00269	0.00119	0.00333	0.000952532	0.00213
		38.9798	0.01953	0.00215	0.00273	0.00423	0.00115	0.00442	0.00297	0.00246	0.00222	0.00213
		39.0003	0.02734	0.00215	0.00273	0.0074	0.00808	0.00672	0.00119	0.0029	0.00302	0.0035
		39.0209	0.03906	0.00144	0.00364	0.00634	0.01039	0.00816	0.0043	0.00219	0.00286	0.003
		39.0414	0.01563	0.0012	0.00455	0.00317	0.00462	0.00845	0.00652	0.00224	0.00365	0.00526
		39.062	0.01953	0	0.00729	0.00211	0.00115	0.01027	0.00326	0.00148	0.0054	0.00338
		39.0825	0.01953	0.000956709	0.00911	0.00106	0.00577	0.00758	0.0043	0.00312	0.00429	0.00175
		39.1031	0.01563	0.000717532	0.01093	0.00317	0.00577	0.00538	0.00712	0.0041	0.0046	0.00213
		39.1236	0.02344	0.00359	0.01093	0.00529	0.00577	0.0073	0.00489	0.00322	0.00413	0.002
		39.1441	0.04688	0.00431	0.00729	0.00423	0.00808	0.00979	0.00148	0.00251	0.000952532	0.00138
		39.1647	0.02344	0.00383	0.00182	0	0.01386	0.00797	0.00534	0.00328	0.000158755	0.00275
		39.1852	0.02734	0.000239177	0.00182	0	0.00924	0.00576	0.00222	0.00169	0.00381	0.00388
		39.2058	0.04297	0.00167	0.00273	0.00106	0.00462	0.00806	0.00237	0.00142	0.00429	0
		39.2263	0.04688	0.00215	0.00273	0.00106	0.00115	0.00586	0.00371	0.000437278	0.00302	0.00138
		39.2468	0.03125	0.00383	0.00273	0	0.00231	0.00288	0.00341	0.00306	0.00143	0.00325
		39.2674	0.02734	0.00215	0.00911	0.00317	0	0.0025	0.00133	0.00148	0.00445	0.0015
		39.2879	0.00781	0.00239	0.01275	0.00634	0	0.00538	0.00088968	0.00273	0.00302	0.000125156
		39.3085	0.03906	0.00215	0.0082	0.00529	0.00462	0.0023	0.00311	0.00104	0.00318	0.00338
		39.329	0.0625	0.00287	0.00455	0	0.00693	0.00259	0.00252	0.00246	0.000317511	0.000876095
		39.3495	0.05078	0.00311	0.00364	0.00211	0.00924	0.00346	0.00341	0.00208	0.00476	0
		39.3701	0.01563	0.00454	0.00364	0.00317	0.00924	0.00586	0.00148	0.00241	0	0.00125
		39.3906	0.05859	0.00407	0.000910747	0.00211	0.00808	0.000960061	0	0.00197	0.000635021	0.00263
		39.4112	0.07031	0.00287	0.00546	0	0.00231	0.00326	0.00193	0.00169	0.00159	0.000375469
		39.4317	0.07422	0.00144	0.00455	0.00423	0	0	0.00178	0.00164	0.000635021	0.00275
		39.4522	0.05078	0.000717532	0.00911	0.00317	0.00808	0.000576037	0.00104	0.000382618	0.00191	0.00238
		39.4728	0.07813	0.00144	0.00729	0.00317	0.01155	0.000768049	0.00386	0.000273299	0.00318	0.000625782
		39.4933	0.05469	0.00335	0.00911	0.00211	0.01039	0.0023	0.00282	0.000218639	0.00349	0.002
		39.5139	0.02734	0.00359	0.00455	0.00211	0.00115	0	0.00044484	0.00131	0.0054	0.00175
		39.5344	0.03906	0.00191	0.00455	0	0.00693	0.00278	0.00014828	0.000819896	0.00191	0.000750939
		39.5549	0.08203	0.00239	0.00729	0	0.00924	0.00192	0.00119	0.00404	0.000635021	0.0015
		39.5755	0.07422	0.00191	0.01002	0	0.00808	0.0024	0.00148	0.00224	0.000317511	0.00413
		39.596	0.03516	0.00144	0.01366	0.00211	0.00115	0.000960061	0.00371	0.000929216	0.00381	0.00113
		39.6166	0.01953	0.000956709	0.01548	0.00634	0.00346	0.0025	0.00222	0.00197	0.00222	0.00163
		39.6371	0.01172	0.00215	0.01366	0.00529	0.00808	0	0.00326	0.00241	0.00143	0.00325
		39.6576	0.00781	0.00263	0.00911	0.00529	0.00577	0.00163	0.0043	0.000929216	0.00222	0.00563
		39.6782	0.00781	0.00431	0.00546	0.00317	0	0.00154	0.00341	0.00383	0.00524	0.00325
		39.6987	0.01172	0.00263	0.00273	0.00317	0.00231	0.00125	0.00563	0.00295	0.00286	0.00113
		39.7193	0.01172	0.00431	0.000910747	0	0.00346	0.000864055	0.00133	0.0018	0.000476266	0.00113
		39.7398	0.01953	0.00431	0.00546	0.00106	0.00115	0.00326	0.0046	0.00241	0.00318	0.00188
		39.7604	0.01563	0.00478	0.01002	0.00106	0.00231	0.00106	0.00415	0.00322	0.00333	0.00163
		39.7809	0.00781	0.00287	0.0082	0.00106	0.00462	0.00125	0.00341	0.00109	0.000635021	0.000375469
		39.8014	0.01563	0.00239	0.0082	0	0.00346	0.000864055	0.00044484	0.00137	0.000158755	0.00325
		39.822	0.02734	0.000478354	0.01184	0	0	0.00173	0.00311	0.00219	0.00175	0.00163
		39.8425	0.03125	0.000717532	0.0173	0	0.00346	0.000864055	0.00193	0.00251	0.00302	0.00138
		39.8631	0.01953	0.00167	0.00911	0	0.00462	0.000192012	0.00163	0.00186	0.000635021	0.000500626
		39.8836	0.01953	0.00239	0.01002	0.00423	0.00462	0.00106	0.00148	0.00175	0.00381	0.0035
		39.9041	0.00391	0.00454	0.01002	0.00634	0	0.00134	0.00563	0.00295	0.00238	0.00175
		39.9247	0.00781	0.00741	0.01093	0.00529	0.00346	0.000672043	0.00297	0.00148	0.00286	0.00213
		39.9452	0.01563	0.00646	0.00273	0	0.00346	0.00106	0.00059312	0.00159	0.00365	0.00238
		39.9658	0.01172	0.0067	0.00546	0.00211	0.00231	0	0.00341	0.00202	0.00349	0.002
		39.9863	0.00781	0.00909	0.00273	0.00317	0.00115	0.000192012	0.0089	0.00366	0.000635021	0.000125156
		40.0069	0.01172	0.00718	0.00364	0.00317	0.00231	0.00125	0.00474	0.00361	0.00333	0.00263
		40.0274	0.01953	0.00478	0.000910747	0.00211	0.00115	0.00202	0.0046	0.00481	0.00349	0.00175
		40.0479	0.04688	0.00431	0.01093	0.00211	0.00346	0	0.00845	0.00437	0.000476266	0.00338
		40.0685	0.05859	0.00431	0.01184	0.00106	0.00693	0.00307	0.01023	0.00437	0.00445	0.00213
		40.089	0.03125	0.00239	0.02004	0	0.00462	0	0.00682	0.00448	0.00873	0.00188
		40.1095	0.00781	0.0055	0.01821	0	0.00577	0.00307	0.01127	0.00448	0.00238	0.00363
		40.1301	0.01563	0.00837	0.01821	0	0.00577	9.60061e-05	0.01082	0.00514	0.00238	0.00188
		40.1506	0.01563	0.00933	0.00729	0.00106	0.00346	0.00106	0.00934	0.00722	0.00333	0.00388
		40.1712	0	0.01076	0.00364	0.00106	0.00115	0.000384025	0.0126	0.00634	0.00333	0.00538
		40.1917	0.00781	0.01292	0.00273	0.00106	0.00462	0.000672043	0.01008	0.00727	0.00349	0.00438
		40.2123	0.02344	0.01626	0	0.00106	0.00924	0.00115	0.00593	0.01033	0.00619	0.00726
		40.2328	0.03516	0.01794	0.00364	0.00106	0.01039	0.00365	0.00786	0.01006	0.00921	0.00288
		40.2533	0.01953	0.01842	0.0082	0.00423	0.01155	0.00336	0.00549	0.01049	0.00826	0.00576
		40.2739	0.03125	0.01602	0.01639	0.01057	0.00808	0.00653	0.00474	0.01192	0.00778	0.00763
		40.2944	0.03516	0.01507	0.01821	0.01057	0.00462	0.00278	0.00208	0.01186	0.00857	0.00851
		40.315	0.03125	0.01866	0.02186	0.00529	0.00115	0.0049	0.00845	0.00732	0.00905	0.00588
		40.3355	0.01172	0.02368	0.02095	0.00317	0.00115	0.000864055	0.00919	0.00732	0.00984	0.00814
		40.356	0.01953	0.02631	0.01821	0.00634	0.00462	0.000288018	0.00905	0.01006	0.01064	0.00788
		40.3766	0.01563	0.02607	0.01548	0.00423	0.00577	9.60061e-05	0.01023	0.00443	0.0108	0.01139
		40.3971	0.00781	0.02679	0.01821	0.00211	0.01386	0.00182	0.01038	0.0065	0.00921	0.00738
		40.4177	0.01172	0.02679	0.0255	0.0074	0.0127	0.00173	0.00608	0.00678	0.00921	0.01026
		40.4382	0.02734	0.02703	0.02732	0.00951	0.0127	0.00499	0.0086	0.0082	0.01095	0.01051
		40.4588	0.02344	0.0244	0.02277	0.01163	0.0127	0.00134	0.00549	0.00678	0.01302	0.01114
		40.4793	0.01953	0.0232	0.02004	0.00846	0.01963	0.00288	0.00741	0.00929	0.00905	0.00676
		40.4998	0.01172	0.02631	0.02823	0.00634	0.0127	9.60061e-05	0.00593	0.00793	0.00937	0.00701
		40.5204	0.01172	0.03038	0.0337	0	0.0254	0.00384	0.01142	0.00541	0.01207	0.00751
		40.5409	0	0.03396	0.03552	0.0074	0.03118	0.00192	0.00326	0.00629	0.00349	0.00663
		40.5615	0.01563	0.03946	0.03461	0.02008	0.0358	0.00115	0.0086	0.00842	0.0073	0.00839
		40.582	0.01953	0.04353	0.03552	0.03488	0.02425	0.00365	0.00741	0.00558	0.00587	0.00563
		40.6025	0.00781	0.03851	0.04007	0.0296	0.03002	0	0.00771	0.00765	0.01048	0.00951
		40.6231	0.00781	0.03803	0.04827	0.037	0.0254	0.00336	0.00741	0.00727	0.00492	0.00638
		40.6436	0.04688	0.04114	0.04554	0.03805	0.02887	0.00144	0.00816	0.00951	0.01207	0.00801
		40.6642	0.04688	0.04233	0.04918	0.03805	0.0254	0.00163	0.0086	0.00623	0.0081	0.00688
		40.6847	0.01953	0.03923	0.05829	0.03066	0.0358	0.00163	0.01246	0.00809	0.01	0.00788
		40.7052	0.01172	0.04592	0.06466	0.03488	0.03926	0	0.00816	0.00667	0.00984	0.00864
		40.7258	0.02344	0.04975	0.06284	0.037	0.04503	0.0023	0.01038	0.00896	0.0108	0.00763
		40.7463	0.01563	0.05023	0.06466	0.04017	0.04503	0.00115	0.00474	0.0088	0.00841	0.00663
		40.7669	0	0.0476	0.05191	0.03911	0.04965	0.0023	0.00667	0.00771	0.00889	0.00889
		40.7874	0.00781	0.04879	0.04554	0.04757	0.0485	0.00163	0.00964	0.0065	0.01222	0.00926
		40.8079	0.02344	0.04329	0.04736	0.05497	0.04157	0.00211	0.00756	0.00946	0.00572	0.00951
		40.8285	0.04688	0.04329	0.05282	0.04968	0.04273	0.000480031	0.00993	0.00793	0.00714	0.01101
		40.849	0.03125	0.04616	0.04736	0.03488	0.04734	0.00326	0.01231	0.0088	0.00826	0.00951
		40.8696	0.04297	0.05381	0.06011	0.04228	0.06005	0.00259	0.00489	0.00672	0.01064	0.00713
		40.8901	0.07422	0.05118	0.06648	0.05285	0.06005	0.00125	0.00697	0.00869	0.00524	0.00438
		40.9106	0.07422	0.04664	0.06011	0.0518	0.06005	0.000192012	0.00697	0.00803	0.01095	0.00713
		40.9312	0.01563	0.04353	0.05738	0.04968	0.05081	0.00211	0.00993	0.00858	0.01286	0.00851
		40.9517	0.01953	0.04114	0.07741	0.05391	0.05081	0.000192012	0.00741	0.00924	0.0108	0.00889
		40.9723	0.03906	0.04401	0.0765	0.05074	0.05196	0.00125	0.0086	0.00836	0.01032	0.00826
		40.9928	0.03516	0.0452	0.05282	0.04334	0.04157	0.00355	0.00905	0.00776	0.01238	0.00939
		41.0134	0.02344	0.04592	0.04372	0.05497	0.03811	0.00182	0.00593	0.00798	0.00953	0.00688
		41.0339	0.05859	0.0397	0.06011	0.05497	0.05081	0.00346	0.01097	0.00978	0.00937	0.00939
		41.0544	0.03906	0.04712	0.06922	0.05074	0.0739	0.00288	0.01216	0.00978	0.01016	0.01051
		41.075	0.03125	0.05071	0.06284	0.04017	0.06582	0.0023	0.01097	0.00984	0.0073	0.00939
		41.0955	0.04688	0.05453	0.06648	0.05708	0.0843	0.000576037	0.01349	0.01011	0.01191	0.01001
		41.1161	0.06641	0.05381	0.06557	0.04757	0.08199	0	0.01512	0.01066	0.01095	0.01352
		41.1366	0.04688	0.05501	0.05009	0.04228	0.07506	0.00125	0.01883	0.01115	0.00826	0.01264
		41.1571	0.03125	0.05142	0.03643	0.04545	0.04619	0.0025	0.01661	0.01071	0.01032	0.01189
		41.1777	0.02734	0.05621	0.03825	0.06237	0.04503	0.00182	0.02209	0.01607	0.01381	0.01402
		41.1982	0.05859	0.06243	0.03916	0.05074	0.03926	0.00346	0.02061	0.01394	0.00873	0.01352
		41.2188	0.05859	0.0653	0.04189	0.04017	0.04734	0.00634	0.02862	0.01842	0.01048	0.01126
		41.2393	0.05859	0.07558	0.04463	0.03383	0.05312	0.00422	0.02891	0.02154	0.01191	0.01139
		41.2598	0.0625	0.09878	0.05829	0.03488	0.05081	0.00538	0.03944	0.02329	0.0127	0.01252
		41.2804	0.07031	0.12796	0.06557	0.03277	0.05774	0.00355	0.04864	0.02733	0.01016	0.01489
		41.3009	0.03125	0.1636	0.07741	0.04545	0.07506	0.00624	0.06257	0.03252	0.01286	0.02015
		41.3215	0.01563	0.21813	0.0765	0.05074	0.08776	0.00557	0.07251	0.03859	0.01699	0.01965
		41.342	0.03125	0.28701	0.08743	0.06448	0.08083	0.00998	0.09653	0.04236	0.01397	0.02315
		41.3625	0.07813	0.34872	0.10838	0.08774	0.08083	0.00749	0.11477	0.05083	0.01842	0.02979
		41.3831	0.09375	0.41545	0.14663	0.12262	0.07275	0.0143	0.14161	0.06663	0.0154	0.03004
		41.4036	0.125	0.48099	0.19217	0.14693	0.06697	0.01085	0.19484	0.07827	0.02175	0.03292
		41.4242	0.14453	0.54796	0.28142	0.17019	0.07275	0.01411	0.25267	0.09412	0.02683	0.04718
		41.4447	0.19922	0.58527	0.39617	0.20507	0.08776	0.01747	0.33496	0.12293	0.02905	0.04894
		41.4652	0.1875	0.63191	0.51184	0.28753	0.08891	0.02544	0.41993	0.15015	0.0362	0.05207
		41.4858	0.1875	0.66443	0.63297	0.38266	0.09584	0.02074	0.51779	0.17595	0.04747	0.06671
		41.5063	0.22656	0.70438	0.75683	0.48309	0.13395	0.0337	0.67097	0.20864	0.05287	0.07134
		41.5269	0.30469	0.71251	0.88616	0.56025	0.17667	0.04349	0.76112	0.26559	0.07382	0.08561
		41.5474	0.38281	0.72016	0.96903	0.66702	0.24134	0.05252	0.89517	0.30954	0.09065	0.10688
		41.568	0.44922	0.72901	1	0.75899	0.31062	0.0602	1	0.3701	0.12891	0.12941
		41.5885	0.57422	0.75078	0.94353	0.84567	0.4261	0.07796	0.957	0.45072	0.15463	0.15857
		41.609	0.65625	0.77685	0.81785	0.90592	0.51039	0.09524	0.84846	0.51981	0.18638	0.18748
		41.6296	0.75	0.80985	0.60656	0.95772	0.60508	0.12702	0.66326	0.60793	0.2302	0.23592
		41.6501	0.88672	0.84621	0.37523	1	0.68014	0.1491	0.44884	0.69576	0.28751	0.26683
		41.6707	0.95703	0.87993	0.20947	1	0.80716	0.18894	0.24466	0.81525	0.33434	0.3234
		41.6912	0.95313	0.90289	0.10747	0.93552	0.89723	0.22715	0.16133	0.89483	0.40419	0.399
		41.7117	0.83984	0.94355	0.03643	0.7907	0.93187	0.25605	0.11892	0.99705	0.47293	0.46746
		41.7323	0.69531	0.97991	0	0.61945	0.96882	0.26248	0.06969	1	0.55803	0.5821
		41.7528	0.50781	1	0.01821	0.48309	1	0.28965	0.04953	0.94283	0.6301	0.69086
		41.7734	0.42188	0.92801	0.02004	0.38372	0.99885	0.26987	0.05042	0.70981	0.72519	0.78461
		41.7939	0.39844	0.80172	0.02823	0.28541	0.88222	0.2379	0.04256	0.41541	0.80013	0.85857
		41.8145	0.27734	0.63669	0.03005	0.19133	0.83025	0.1946	0.02654	0.19295	0.91554	0.96446
		41.835	0.21875	0.45181	0.04463	0.15433	0.75173	0.14574	0.02906	0.13047	0.98508	1
		41.8555	0.17578	0.25759	0.03005	0.12685	0.67898	0.09889	0.02476	0.06843	1	0.9771
		41.8761	0.16406	0.13537	0.02004	0.08245	0.52309	0.06125	0.0218	0.06341	0.98174	0.86621
		41.8966	0.06641	0.08897	0.01002	0.03805	0.41109	0.04579	0.02076	0.03772	0.89014	0.70626
		41.9171	0.01953	0.06075	0.00273	0.02537	0.2933	0.0361	0.02061	0.03996	0.7352	0.50225
		41.9377	0.02734	0.02894	0.00911	0.03277	0.20785	0.01911	0.01142	0.0317	0.52977	0.34756
		41.9582	0.03906	0.01842	0.01457	0.04123	0.13164	0.02151	0.01616	0.03351	0.35228	0.21477
		41.9788	0.02734	0.02368	0.01366	0.037	0.09469	0.01757	0.01631	0.02749	0.21416	0.16621
		41.9993	0.00391	0.02177	0.00546	0.02326	0.07737	0.00816	0.00993	0.02454	0.13224	0.11489
		42.0199	0.04688	0.0189	0.01548	0.02537	0.07044	0.00461	0.00712	0.02154	0.10954	0.09324
		42.0404	0.0625	0.02177	0.01457	0.02748	0.05196	0.01027	0.01379	0.01612	0.08732	0.08536
		42.0609	0.05078	0.02655	0.01184	0.02748	0.0358	0.0073	0.01023	0.01235	0.08239	0.06934
		42.0815	0.03516	0.02392	0.00638	0.01268	0.03464	0.00192	0.00652	0.01126	0.05414	0.04994
		42.102	0.04297	0.02224	0.00911	0.00634	0.03464	0.00816	0.01142	0.00896	0.05556	0.04706
		42.1226	0.03125	0.01961	0.00364	0.00317	0.02771	0.00259	0.01216	0.00853	0.04223	0.04468
		42.1431	0.01563	0.0189	0	0.00423	0.01617	0.0024	0.00756	0.0082	0.0362	0.03367
		42.1636	0.02344	0.01555	0.00364	0	0.01963	0.000864055	0.00919	0.01153	0.02223	0.02528
		42.1842	0.03125	0.01172	0.00911	0.00529	0.02309	0.00499	0.00816	0.01055	0.02302	0.02378
		42.2047	0.02344	0.00813	0.01275	0.01057	0.01617	0.0025	0.01127	0.01093	0.02477	0.02904
		42.2253	0.03125	0.00741	0.01093	0.01691	0.01155	0.0025	0.00623	0.01033	0.02365	0.01952
		42.2458	0.03516	0.0067	0.01002	0.01374	0.01386	0.0048	0.01008	0.01017	0.02127	0.02215
		42.2664	0.05469	0.00694	0.00729	0.01903	0.01501	0.000288018	0.0046	0.00858	0.01921	0.0209
		42.2869	0.04297	0.01052	0.0082	0.02114	0.00693	0.000192012	0.01023	0.00836	0.0235	0.0224
		42.3074	0.03125	0.011	0.0082	0.01691	0.00924	0.00144	0.00593	0.00875	0.01699	0.01652
		42.328	0.01953	0.00909	0.00911	0.00951	0.01848	0.000576037	0.00534	0.00716	0.01524	0.01877
		42.3485	0.01953	0.00789	0.0082	0.00951	0.01617	0.0025	0.00504	0.007	0.01238	0.01765
		42.3691	0.01953	0.011	0.00638	0.01163	0.00346	0.00365	0.00623	0.00738	0.01429	0.01389
		42.3896	0.03125	0.00885	0.00364	0.00634	0	0.00163	0.00667	0.00831	0.01349	0.01477
		42.4101	0.04297	0.00861	0.000910747	0.00423	0.00346	0.00278	0.00845	0.00656	0.01143	0.01677
		42.4307	0.02344	0.00861	0	0.00423	0.00346	0.00451	0.00029656	0.00853	0.00857	0.01264
		42.4512	0.01172	0.01005	0.00182	0.00106	0.01039	0.0024	0.0089	0.00727	0.01191	0.01389
		42.4718	0.03125	0.00741	0.00273	0.00634	0.01039	0.0047	0.0046	0.00579	0.01445	0.01064
		42.4923	0.05078	0.00861	0.00911	0.00846	0.01039	9.60061e-05	0.00519	0.00612	0.01143	0.01026
		42.5128	0.03516	0.01005	0.01093	0.0074	0.00808	0.00211	0.0086	0.00558	0.01095	0.00964
		42.5334	0.00781	0.00861	0.01184	0.00317	0.01155	0.00182	0.00549	0.00525	0.01254	0.01302
		42.5539	0.00391	0.00765	0.00455	0.00951	0.00693	0.00413	0.00712	0.00404	0.00921	0.01026
		42.5745	0.00391	0.00622	0.01093	0.01057	0	0.00192	0.00504	0.00618	0.00889	0.00926
		42.595	0.01953	0.00431	0.01093	0.00529	0.00115	0.00269	0.004	0.00492	0.00937	0.00839
		42.6155	0.02344	0.00263	0.00638	0.00211	0.00231	0.00758	0.0046	0.00634	0.01032	0.01189
		42.6361	0.03906	0.00431	0	0.00634	0.00115	0.00518	0.00504	0.00612	0.0073	0.00864
		42.6566	0.03125	0.00526	0.00638	0.01268	0.00346	0.00154	0.00608	0.00689	0.00524	0.00876
		42.6772	0.04688	0.00574	0.00546	0.00846	0.00693	0.00384	0.00608	0.00672	0.00603	0.00964
		42.6977	0.05469	0.0055	0.00911	0.00634	0.00577	0.00451	0.00549	0.00672	0.00508	0.00676
		42.7182	0.06641	0.00431	0.0082	0.00529	0.00115	0.000864055	0.00593	0.00525	0.00794	0.01389
		42.7388	0.03516	0.00287	0.00638	0.0074	0	0.00346	0.00593	0.00558	0.00841	0.00951
		42.7593	0.01563	0.00431	0	0.00211	0	0.00864	0.00386	0.00558	0.01064	0.00826
		42.7799	0.01172	0.00502	0.000910747	0.00211	0	0.00451	0.00949	0.00536	0.00984	0.01014
		42.8004	0.01953	0.0055	0	0.00106	0.00577	0.00576	0.00786	0.00547	0.00603	0.01202
		42.821	0.00781	0.00454	0.00364	0.00423	0.00577	0.0049	0.0089	0.00776	0.00651	0.00701
		42.8415	0	0.00478	0.00546	0.00423	0.00346	0.00499	0.00356	0.00574	0.00524	0.00776
		42.862	0.01172	0.00478	0.00729	0.00317	0	0.00269	0.00638	0.00465	0.00667	0.00651
		42.8826	0.03125	0.00454	0.00455	0.01268	0.00115	0.00624	0.00297	0.00623	0.00381	0.00851
		42.9031	0.05078	0.00263	0.00455	0.01797	0.00115	0.00259	0.00326	0.0041	0.00714	0.00588
		42.9237	0.04297	0.00167	0.00546	0.01797	0	0.00758	0.00816	0.00448	0.00762	0.00576
		42.9442	0.04688	0.00407	0.00911	0.01057	0.00115	0.00355	0.00652	0.00486	0.00984	0.00588
		42.9647	0.03516	0.00454	0.00638	0.00634	0.00231	0.00701	0.00638	0.00678	0.00714	0.00914
		42.9853	0.02344	0.00454	0.00546	0.00317	0.00115	0.00442	0.00727	0.00536	0.0073	0.00638
		43.0058	0.01563	0.00478	0.00455	0.00211	0	0.00826	0.00979	0.00568	0.00746	0.000625782
		43.0264	0.03125	0.00718	0.00364	0.00317	0	0.00883	0.00445	0.00388	0.00333	0.00763
		43.0469	0.0625	0.00622	0.000910747	0.0074	0.00231	0.0024	0.00371	0.00262	0.00476	0.00488
		43.0674	0.06641	0.00478	0.00182	0.00846	0.00462	0.00134	0.00208	0.0018	0.00238	0.00363
		43.088	0.05078	0.00167	0.00638	0.00317	0.00808	0.000672043	0.00341	0.00404	0.00619	0.00388
		43.1085	0.04297	0.00167	0.00455	0.00211	0.00808	0.00125	0.00163	0.00126	0.00587	0.00626
		43.1291	0.07031	0.00335	0.00638	0.00211	0.00693	0.000480031	0.00267	0.00197	0.00603	0.00438
		43.1496	0.04688	0.00431	0.00546	0.00423	0.00693	0.000192012	0.00311	0.00322	0.00333	0.00263
		43.1701	0.03516	0.00263	0.00546	0.01268	0.00693	0.000480031	0.00386	0.00437	0.0046	0.00288
		43.1907	0.03125	0.00263	0.00364	0.01903	0.00346	0.00432	0.0043	0.00481	0.00587	0.00401
		43.2112	0.06641	0.00191	0.00546	0.01268	0.00462	0.0025	0.00816	0.00377	0.00524	0.00426
		43.2318	0.05078	0.00287	0.00273	0.00634	0.00462	0.00163	0.00489	0.00415	0.00286	0.00563
		43.2523	0.05469	0.00191	0	0.00634	0.00693	0.00106	0.00519	0.00213	0.00619	0.00563
		43.2728	0.07813	0.00383	0	0.00529	0.00346	0.00163	0.00474	0.00273	0.00683	0.00476
		43.2934	0.10156	0.00359	0	0.00106	0.00462	0	0.00415	0.00404	0.00206	0.00438
		43.3139	0.08594	0.00502	0.000910747	0	0.00693	9.60061e-05	0.00178	0.00322	0.0046	0.00401
		43.3345	0.06641	0.00454	0.01184	0.00529	0.01501	0.000864055	0.0007414	0.00306	0.00429	0.00588
		43.355	0.05469	0.00383	0.01639	0.01057	0.01617	9.60061e-05	0.00534	0.00213	0.00683	0.00451
		43.3756	0.02734	0.00335	0.01184	0.0074	0.01039	0.00182	0.00504	0.00366	0.000793777	0.00588
		43.3961	0	0.0067	0.01184	0.00529	0.00231	9.60061e-05	0.00386	0.00197	0.00286	0.00313
		43.4166	0.02734	0.00765	0.01184	0.00529	0	0.0024	0.00682	0.0035	0.00699	0.00588
		43.4372	0.05078	0.00526	0.00638	0.0074	0	0.00355	0.01068	0.00213	0.00254	0.00275
		43.4577	0.07813	0.00144	0	0.00211	0.00577	0.00211	0.00875	0.00448	0.00413	0.00626
		43.4783	0.08594	0.00239	0.00364	0.00106	0.00924	0.00125	0.00504	0.00301	0.00318	0.00551
		43.4988	0.11328	0.00311	0.00455	0.01057	0.01501	0.000672043	0.00979	0.00476	0.00699	0.00501
		43.5193	0.09766	0.00311	0.00455	0.0148	0.01501	0.00115	0.01201	0.00388	0.00381	0.00651
		43.5399	0.07031	0.000956709	0	0.00951	0.01155	0.00346	0.00727	0.00344	0.00127	0.00613
		43.5604	0.03906	0.00359	0.00273	0.00634	0.01155	0.00394	0.01275	0.00415	0.00699	0.00501
		43.581	0.04688	0.00526	0.00273	0.01268	0.00924	0.00182	0.01349	0.00246	0.00476	0.00638
		43.6015	0.05469	0.00765	0.0082	0.01268	0.01039	0.00259	0.01438	0.00268	0.00238	0.00626
		43.6221	0.09766	0.00622	0.00911	0.00951	0.00462	0.0047	0.01824	0.00437	0.00302	0.00526
		43.6426	0.17188	0.00765	0.00911	0.01691	0.0127	0.00326	0.01972	0.00579	0.00746	0.0025
		43.6631	0.17969	0.00598	0.01093	0.0148	0.00808	0.00451	0.01765	0.00454	0.00889	0.00889
		43.6837	0.20703	0.00502	0.0082	0.01268	0.00462	0.00605	0.01631	0.00558	0.00619	0.00626
		43.7042	0.26172	0.00335	0.01093	0.01797	0.00924	0.00682	0.02298	0.00667	0.00905	0.00776
		43.7248	0.33594	0.00646	0.01639	0.02537	0.01848	0.00643	0.02298	0.00672	0.00603	0.00901
		43.7453	0.31641	0.00933	0.02277	0.02643	0.01732	0.00826	0.02313	0.00913	0.0054	0.01051
		43.7658	0.40625	0.00981	0.01366	0.02537	0.0127	0.00902	0.02625	0.00825	0.00413	0.01076
		43.7864	0.42578	0.00765	0.01275	0.02854	0.01848	0.00566	0.02625	0.01022	0.00746	0.00939
		43.8069	0.46094	0.00909	0.01548	0.03488	0.01848	0.00739	0.02387	0.01131	0.00794	0.01264
		43.8275	0.51172	0.00741	0.02004	0.03805	0.02079	0.0121	0.02432	0.01454	0.00667	0.00939
		43.848	0.69531	0.00694	0.01639	0.03594	0.02656	0.00845	0.02639	0.01137	0.01048	0.01527
		43.8685	0.75391	0.00741	0.0173	0.03594	0.03464	0.00922	0.02625	0.01623	0.01238	0.01277
		43.8891	0.82031	0.01172	0.01639	0.04968	0.03811	0.00758	0.03069	0.01738	0.0181	0.01677
		43.9096	0.92969	0.01172	0.01821	0.0518	0.0358	0.01258	0.02343	0.01733	0.01127	0.01827
		43.9302	1	0.01028	0.01275	0.05074	0.03811	0.01142	0.02002	0.02137	0.01397	0.0214
		43.9507	0.83203	0.00861	0.01639	0.04228	0.04503	0.01296	0.01646	0.01919	0.01969	0.02428
		43.9712	0.71484	0.00765	0.01366	0.04651	0.0485	0.01536	0.01231	0.02175	0.01492	0.02728
		43.9918	0.67188	0.0067	0.0082	0.037	0.05081	0.02045	0.00741	0.02115	0.01365	0.02641
		44.0123	0.54688	0.00526	0.00182	0.02431	0.06005	0.02813	0.00623	0.02236	0.01889	0.02954
		44.0329	0.34766	0.00694	0.00182	0.01691	0.05196	0.03015	0.00623	0.01738	0.03	0.03016
		44.0534	0.32813	0.00694	0.00182	0.01903	0.03811	0.03207	0.00504	0.01427	0.02556	0.03542
		44.074	0.30859	0.00646	0.000910747	0.01586	0.0358	0.03715	0.00638	0.01186	0.02746	0.02829
		44.0945	0.1875	0.00478	0.00546	0.00423	0.03695	0.04311	0.00311	0.00869	0.03159	0.03404
		44.115	0.08984	0.0055	0.00911	0.00634	0.02771	0.03543	0.00534	0.00246	0.0254	0.03329
		44.1356	0.10156	0.00478	0.01093	0.00634	0.02425	0.02765	0.00341	0.00399	0.02921	0.02378
		44.1561	0.10547	0.00215	0.0082	0.01163	0.02887	0.02256	0.00756	0.00415	0.02365	0.02215
		44.1767	0.0625	0.00144	0.00364	0.0074	0.02771	0.01306	0.00311	0.00404	0.0235	0.0219
		44.1972	0.03906	0.00215	0.000910747	0.00846	0.02425	0.01181	0.00029656	0.00235	0.02254	0.01702
		44.2177	0.07031	0.00263	0.00273	0.00951	0.01848	0.00547	0.00519	0.00443	0.00937	0.01377
		44.2383	0.07422	0.00167	0.00364	0.01268	0.01386	0.00749	0.00356	0.00585	0.01413	0.01114
		44.2588	0.05859	0.00478	0.00638	0.01057	0.01155	0.00576	0.00014828	0.00339	0.01302	0.00751
		44.2794	0.02734	0.00478	0.0082	0.00529	0.00808	0.00682	0.00267	0.00104	0.01064	0.00576
		44.2999	0.03516	0.00431	0.00638	0.00211	0.00462	0.00182	0.00282	0.00333	0.00302	0.00538
		44.3204	0.05078	0.0012	0.00638	0	0.00924	0.00211	0.00282	0.00126	0.00572	0.00388
		44.341	0.06641	0.00311	0.00638	0	0.01963	0.00326	0.00282	0.000218639	0.00762	0.00939
		44.3615	0.05469	0.00335	0.00729	0.00423	0.01963	0.00288	0.00534	0.0018	0.00699	0.00776
		44.3821	0.02344	0.00431	0.00455	0.0074	0.01155	0.00115	0.00029656	0.00213	0.00159	0.00375
		44.4026	0.01953	0.00167	0.00911	0.00423	0.00346	0.000288018	0.00578	0.00159	0.00302	0.00588
		44.4231	0.00391	0.000239177	0.00729	0.00423	0.00231	0	0.00282	0.00273	0.00381	0.00426
		44.4437	0.00391	0	0.00364	0.01057	0.00231	0.00221	0.00178	0.00186	0.00254	0.00388
		44.4642	0	0	0.00273	0.01268	0.00231	0.00182	0.00252	0.00284	0.000476266	0.00325
		44.4848	0.03516	0.000478354	0.00273	0.0074	0.00231	0.00106	0.00252	0.00104	0.00397	0.00263
		44.5053	0.04688	0.000956709	0.00364	0.00423	0.00115	0.000576037	0.00237	5.46597e-05	0.00381	0.0035
		44.5258	0.03125	0.00144	0.00638	0.00423	0.01155	0.00394	0	0.00191	0.00429	0.00125
		44.5464	0.00781	0.00167	0.00729	0.00423	0.01501	0.00499	0.00133	0.00175	0.00238	0.000375469
		44.5669	0.03906	0.00383	0.00182	0.00423	0.01501	0.00144	0.00474	0.000929216	0.00365	0.00463
		44.5875	0.04688	0.00431	0.00273	0.00317	0.00808	0	0.00148	0.00235	0.00206	0.002
		44.608	0.01953	0.00287	0.00729	0.00211	0.01501	0	0.00059312	0.0012	0.000793777	0.00313
		44.6285	0.01172	0.000478354	0.0082	0.00317	0.0127	0.00106	0.00088968	0.00219	0.00191	0.0035
		44.6491	0.01953	0.00144	0.00273	0.00529	0.00693	0.000768049	0.00682	0.0018	0.00143	0.00238
		44.6696	0.02344	0.00239	0.00546	0.00846	0.00231	9.60061e-05	0.00163	0.00137	0.000476266	0.00213
		44.6902	0.00781	0.00263	0.00546	0.00951	0.00115	0.00154	0.00133	0.00153	0	0.00163
		44.7107	0.00391	0.00167	0.00364	0.01268	0.01039	0.00163	0.00119	0.00208	0.00302	0.00175
		44.7313	0	0.00263	0	0.00951	0.00924	0.0024	0.0043	0	0.00254	0.001
		44.7518	0.00781	0.00215	0.000910747	0.01163	0.00808	0.00125	0.00119	0.000819896	0.00191	0.000250313
		44.7723	0.00391	0.00335	0.00273	0.00846	0.00577	0.0023	0.0007414	0.000327958	0.0027	0.000876095
		44.7929	0.03125	0.00239	0.00273	0.00951	0.00693	0.000960061	0.00088968	0.0012	0.00175	0.00288
		44.8134	0.02734	0.00239	0.00182	0.0074	0.01039	0.00182	0.00119	0.00126	0.00143	0.00163
		44.834	0.02734	0.0012	0.000910747	0.0074	0.0127	0.000576037	0.00193	0.00169	0.000793777	0.00225
		44.8545	0.00781	0.000956709	0.00638	0.00529	0.01039	0.000288018	0	0.00186	0.00222	0.00188
		44.8751	0.01953	0.00359	0.01093	0.00529	0.00346	9.60061e-05	0.00178	0.00137	0.000158755	0
		44.8956	0.01172	0.00407	0.01093	0.00317	0.00577	0	0.00326	0.00104	0	0.000250313
		44.9161	0	0.00287	0.00729	0.00317	0.00693	0.00125	0	0.000437278	0.00159	0.000750939
		44.9367	0	0.00215	0.00638	0.00317	0.00693	0.000288018	0.00193	0.0012	0.0027	0.0015
		44.9572	0.01172	0.00431	0.00455	0.00634	0.00115	0.00202	0.00282	0.000710577	0.00159	0.000125156
		44.9778	0.01563	0.00431	0.00182	0.00423	0.00808	0.00221	0.00356	0.000546597	0.00397	0.001
		44.9983	0.01563	0.00239	0	0.00317	0.00924	0	0.0043	0.000601257	0.00206	0.000876095
		45.0188	0.00391	0.00239	0.00182	0	0.01039	0.000672043	0.00148	0.00241	0.0027	0.000250313
		45.0394	0	0.00167	0.00638	0.00423	0.00346	0	0	0.00219	0.00349	0.00163
		45.0599	0.01172	0.00239	0.00911	0.00951	0.00346	0.0023	0	0.00153	0	0.00363
		45.0805	0.01953	0.00215	0.01002	0.0074	0.00462	0.000768049	0	0.000710577	0.000476266	0.00163
		45.101	0.02344	0.00335	0.01093	0.00317	0.00346	0.000192012	0.00088968	0.00137	0.000158755	0.001
		45.1215	0.00781	0.00215	0.01002	0.00317	0.00462	0.00192	0.00311	0.000491938	0.00318	0.000876095
		45.1421	0.01172	0.00191	0.00638	0.0074	0.00346	0.00394	0.00059312	0	0.00302	0.00188
		45.1626	0.00391	0.00191	0.00546	0.00529	0.00693	0.00317	0.00356	0.000929216	0.000317511	0.000750939
		45.1832	0.00391	0.00287	0.00182	0.0074	0.00693	0.00202	0.00489	0.00115	0.00222	0
		45.2037	0	0.00144	0.00455	0.01268	0.00577	0.00115	0.00193	0.000546597	0.00254	0.00313
		45.2242	0	0.000956709	0.00638	0.01374	0	0.000192012	0.00088968	0.000218639	0.00492	0.00175
		45.2448	0	0.000239177	0.0082	0.01057	0.00231	0.00134	0.00311	0.00109	0.00191	0.000750939
		45.2653	0	0.00191	0.00546	0.0074	0.00346	9.60061e-05	0.00104	0.00115	0.00175	0.00125
		45.2859	0.00781	0.00431	0.00729	0.00951	0.00462	0	0.00059312	0.00142	0.00286	0
		45.3064	0.00391	0.00526	0.00729	0.00529	0.00462	0.000192012	0	5.46597e-05	0.00175	0.002
		45.3269	0.01563	0.00431	0.00729	0.00106	0.00808	0.00355	0.00474	0.000218639	0	0.00225
		45.3475	0.01563	0.00287	0.00638	0.00529	0.00577	0.00125	0.00178	0.000929216	0.000317511	0.00325
		45.368	0.02734	0.00239	0.00911	0.00634	0.00577	0.000288018	0.00133	0	0.000793777	0.00363
		45.3886	0.02734	0.00144	0.0082	0.0074	0.00346	0.00355	0.00163	0.000765236	0.00222	0.0025
		45.4091	0.02344	0.00144	0.00729	0.00846	0.00346	0.00259	0.00386	0.000382618	0.000317511	0.00125
		45.4297	0.00781	0.0012	0.00638	0.01057	0.00115	0.00403	0.00104	0.000655917	0.000476266	0.00163
		45.4502	0	0.00215	0.0082	0.00846	0.00231	0.000576037	0.00311	0.000491938	0.00254	0.0015
		45.4707	0.00781	0.00239	0.01002	0.00846	0.00346	0.00346	0.00193	0.000874556	0.00206	0.000500626
		45.4913	0.00781	0.000717532	0.00729	0.00634	0.00577	0.000864055	0.00029656	0.00219	0.00175	0.000375469
		45.5118	0.00781	0.000478354	0.00638	0.00317	0.00924	0	0.00252	0.000655917	0.00111	0.000500626
		45.5324	0	0.00407	0.00546	0.00106	0.00808	0.00221	0.0007414	0.00109	0.00333	0.002
		45.5529	0.00391	0.00574	0.00729	0.00317	0.00693	0.00134	0.00044484	0.00109	0.00206	0.001
		45.5734	0.00781	0.00383	0.00364	0.00317	0.00693	0.00144	0.00252	0.000874556	0.00175	0
		45.594	0.00391	0.00335	0.00182	0.0074	0.00808	0.00144	0.00297	0	0.000952532	0.00163
		45.6145	0.00391	0.00454	0.00638	0.01163	0.00231	0.000576037	0	0	0.000158755	0.00113
		45.6351	0	0.00359	0.00911	0.00846	0	0.00278	0.00119	0.00126	0.0027	0.00163
		45.6556	0	0.000478354	0.00455	0.00846	0.00115	0.0025	0.00252	0.00137	0.000158755	0.00163
		45.6761	0.00781	0.000478354	0.00182	0.00846	0.00231	0.000288018	0.00474	0.0012	0.000635021	0.000876095
		45.6967	0.00781	0.00167	0.00729	0.01057	0.00115	0.00115	0.00386	0	0.00175	0
		45.7172	0.01172	0.00287	0.00911	0.0074	0.00115	0	0	0.00251	0.00222	0.00175
		45.7378	0.02734	0.00167	0.00546	0.0074	0.00346	0.00115	0.00088968	0.000382618	0.000952532	0.000750939
		45.7583	0.03516	0.0012	0.00182	0.00634	0.00924	0.00211	0.0046	5.46597e-05	0.00127	0.00213
		45.7788	0.01563	0.00311	0.00546	0.00529	0.01155	0.000384025	0	0.00115	0.00238	0.000750939
		45.7994	0	0.00335	0.0082	0.00423	0.00924	0.00125	0.00044484	0.00131	0.00191	0.00275
		45.8199	0	0.00311	0.0082	0.00423	0.00693	0.00173	0.00014828	0.000765236	0.00254	0.002
		45.8405	0	0.00263	0.00455	0.00423	0.00462	0.00163	0.00504	5.46597e-05	0.000317511	0.0015
		45.861	0	0.00407	0.00455	0.00423	0.00231	0.000576037	0.00267	0.000819896	0.00222	0.000750939
		45.8815	0	0.00502	0.00638	0.00317	0.00115	9.60061e-05	0.00029656	0.000929216	0	0.002
		45.9021	0	0.00431	0.00638	0.01057	0.00231	0.00278	0.00356	0.000382618	0.0027	0
		45.9226	0	0.00454	0.00546	0.01163	0	0.0023	0.00178	0.000491938	0.000635021	0.000750939
		45.9432	0	0.00311	0.00273	0.00951	0.00346	0.0023	0.00222	0.000327958	0.00191	0.00313
		45.9637	0	0.00335	0.00273	0.0074	0.00808	0.00134	0	0	0.00254	0.00225
		45.9843	0	0.00287	0.00455	0.01163	0.00808	0.000480031	0.00178	0.000601257	0	0.00125
		46.0048	0	0.00454	0.00911	0.01163	0.00115	0.00413	0.00356	0.0018	0.00143	0.00188
		46.0253	0	0.00311	0.00911	0.00846	0	0	0.00193	0.000655917	0.00127	0.0015
		46.0459	0	0.000956709	0.00455	0.00634	0.00808	0.00269	0.00104	0.00126	0.00302	0.00275
		46.0664	0.00391	0.00431	0.00546	0.0074	0.01039	0.000768049	0.00148	0.000874556	0.00143	0.00175
		46.087	0.01172	0.00622	0.01184	0.0074	0.00577	0.00365	0.0043	0.000655917	0.00238	0.00288
		46.1075	0.01953	0.00502	0.01275	0.00846	0.00346	0.00298	0.00371	0.000601257	0.00413	0.00175
		46.128	0.01953	0.00144	0.00638	0.01057	0.00808	0.00211	0	0.000273299	0	0.000750939
		46.1486	0.00781	0.000956709	0.00182	0.00951	0.00693	0.00259	0	0.000273299	0.000793777	0.000500626
		46.1691	0	0.000717532	0.00546	0.00423	0.00115	0.00144	0.00252	5.46597e-05	0.0027	0.000250313
		46.1897	0	0.00263	0.0082	0.00423	0.00115	0.00106	0.00311	0.00213	0.00238	0.00225
		46.2102	0	0.00431	0.00546	0.00951	0	0.00173	0.00208	0.00131	0.00222	0.000375469
		46.2307	0	0.00431	0.00182	0.01268	0	0	0.0007414	0.00109	0.00349	0.000375469
		46.2513	0	0.00335	0.000910747	0.01057	0.00346	0.00346	0.00371	0.00131	0.000635021	0.00263
		46.2718	0	0.00407	0.00182	0.0148	0.00693	0.000768049	0.0043	0.00126	0.00143	0.002
		46.2924	0	0.00431	0.0082	0.01691	0.00346	0.00365	0.00208	0.00169	0.000952532	0.00338
		46.3129	0	0.00239	0.0082	0.01268	0.00462	0.00355	0.00104	0.000655917	0.000635021	0.0015
		46.3334	0	0.0012	0.01275	0.00423	0.00577	0.00509	0.00489	0.000491938	0.00111	0.0025
		46.354	0	0.00215	0.00911	0.00106	0.01155	0.00134	0.00088968	0.000983875	0.00191	0.000250313
		46.3745	0	0.00454	0.01366	0.00106	0.01155	0.00134	0.00059312	0.000382618	0.00286	0.00275
		46.3951	0	0.00454	0.01366	0.00317	0.01039	0.0025	0.0007414	0.000601257	0.00413	0.000750939
		46.4156	0	0.00478	0.01184	0.00423	0.00115	0.00221	0.00178	0.000765236	0.00349	0.000625782
		46.4361	0	0.00383	0.00729	0.00634	0.00346	0.0024	0.00104	0.000983875	0.00127	0.00401
		46.4567	0	0.00359	0.00455	0.0074	0.00577	0.00125	0.00059312	0.000874556	0.00365	0.000750939
		46.4772	0	0.00287	0.00273	0.0074	0.00462	0.000480031	0.00044484	0.00186	0.00222	0.00413
		46.4978	0	0.00191	0.00364	0.00529	0	0.00403	0.00282	0.00175	0.000952532	0.00338
		46.5183	0	0.00215	0.00638	0.00951	0.00231	0.00211	0.00415	0.00159	0	0.00175
		46.5389	0	0.00239	0.01002	0.0074	0.00693	0.00115	0.00163	0.0023	0.00302	0.00275
		46.5594	0.01563	0.00167	0.00911	0.0074	0.00808	0.00394	0.00208	0.00235	0.0027	0.000375469
		46.5799	0.04688	0.00311	0.01275	0.00634	0.00462	0.00326	0.0043	0.000929216	0.00143	0.00238
		46.6005	0.04297	0.00478	0.01093	0.0074	0.00115	0.00461	0.00133	0.000874556	0.00222	0
		46.621	0.01953	0.00526	0.01002	0.00529	0.00115	0.00422	0.00029656	0.00191	0.00381	0.000250313
		46.6416	0.00781	0.00335	0.0082	0.00529	0.00115	0.00202	0.00119	0.000819896	0.0046	0.00288
		46.6621	0.01172	0.00431	0.00638	0.00951	0	0.00451	0.00489	0.000929216	0	0.0025
		46.6826	0	0.00311	0.00911	0.0074	0.00346	0.0025	0.00178	0.000874556	0.00238	0.00413
		46.7032	0	0.00335	0.00638	0.00634	0.00808	0.00518	0.00193	0.00137	0.000317511	0.00213
		46.7237	0	0.00335	0.00455	0.01057	0.00577	0.0047	0.00252	0.00131	0.00254	0.00125
		46.7443	0	0.00359	0.00364	0.01163	0.00115	0.0047	0.00163	0.00301	0.00206	0.002
		46.7648	0	0.00335	0.00638	0.00951	0.00115	0.0048	0.00489	0.00148	0	0.00238
		46.7854	0	0.00239	0.00911	0.00951	0.00115	0.00403	0.00148	0.00344	0.00254	0.00363
		46.8059	0	0.00311	0.00546	0.01163	0	0.00586	0.00208	0.0035	0.0027	0.00325
		46.8264	0	0.00311	0.00546	0.00846	0	0.00576	0.00549	0.0023	0.0046	0.002
		46.847	0	0.00335	0.00455	0.00634	0.00115	0.0049	0.00371	0.00164	0.0027	0.00338
		46.8675	0.01172	0.00287	0.0082	0.01163	0.00346	0.00739	0.00415	0.00317	0.00286	0.0015
		46.888	0.03125	0.00359	0.00546	0.00951	0.00346	0.00845	0.00282	0.00328	0.00508	0.00375
		46.9086	0.03906	0.00335	0.00182	0.01374	0.00693	0.01075	0.00504	0.00268	0.00175	0.00513
		46.9291	0.03516	0.00359	0.00455	0.01374	0.00577	0.00758	0.00252	0.00257	0.00238	0.00375
		46.9497	0.02344	0.00431	0.01184	0.0148	0.00577	0.00854	0.00341	0.00262	0.00476	0.00363
		46.9702	0.00781	0.00359	0.01366	0.00951	0.00231	0.00787	0.00371	0.0041	0.00302	0.0015
		46.9908	0	0.00454	0.01002	0.00634	0.00462	0.00739	0.00786	0.00268	0.00508	0.00413
		47.0113	0	0.00454	0.0082	0.00529	0.00346	0.0095	0.00534	0.00295	0.00254	0.00363
		47.0318	0	0.00502	0.00638	0.00106	0.00693	0.01094	0.00445	0.00301	0.00397	0.00451
		47.0524	0.01172	0.00407	0.00638	0.00951	0.00808	0.0144	0.00786	0.00339	0.00365	0.00588
		47.0729	0.01953	0.00574	0.00546	0.01057	0.00808	0.01526	0.004	0.00421	0.000635021	0.00576
		47.0935	0.02734	0.0055	0.00729	0.01586	0.00462	0.02016	0.00563	0.00618	0.00302	0.00375
		47.114	0.01563	0.00359	0.00455	0.01057	0.00231	0.02208	0.00549	0.00547	0.00238	0.00438
		47.1345	0.02344	0.00359	0.00455	0.00951	0.00462	0.01939	0.00474	0.00525	0.000635021	0.0015
		47.1551	0.01172	0.00454	0.00546	0.00529	0.00693	0.01843	0.00563	0.00492	0.00349	0.002
		47.1756	0.00781	0.00407	0.00546	0.00846	0.00808	0.01575	0.00371	0.00421	0.0054	0.00325
		47.1962	0	0.000717532	0.00455	0.01057	0.00346	0.01738	0.0083	0.00388	0.00524	0.002
		47.2167	0.01563	0.00144	0.00455	0.0074	0.00115	0.02275	0.00786	0.00328	0.00238	0.00551
		47.2373	0.01953	0.00215	0.00364	0.00529	0.00346	0.02199	0.00578	0.00394	0.00111	0.00375
		47.2578	0.00391	0.00215	0.00182	0.00529	0.00346	0.02314	0.01127	0.00322	0.00333	0.00275
		47.2783	0.01172	0.000239177	0.00273	0.00951	0.00462	0.02314	0.00504	0.00432	0.00238	0.0035
		47.2989	0.05078	0.00239	0.00546	0.01057	0.00115	0.02141	0.00474	0.00486	0.00254	0.00263
		47.3194	0.05078	0.00431	0.00729	0.0074	0.00462	0.01987	0.00667	0.00301	0.00127	0.00413
		47.34	0.01563	0.00598	0.00638	0.0074	0.00462	0.01536	0.00356	0.00306	0.00381	0.00325
		47.3605	0.00781	0.00526	0.00364	0.01586	0.00577	0.01469	0.0086	0.00306	0.00572	0.00175
		47.381	0.01563	0.00359	0.00182	0.02008	0.00577	0.01219	0.00326	0.00257	0.00492	0.0025
		47.4016	0.01563	0.00431	0.00273	0.01586	0.00462	0.01325	0.00193	0.00257	0.00587	0.00275
		47.4221	0	0.00454	0.00182	0.00634	0.00462	0.00902	0.00311	0.00142	0.00413	0.00125
		47.4427	0.02734	0.00502	0.00546	0.00423	0.00346	0.00835	0.0043	0.00186	0.0054	0
		47.4632	0.04688	0.00407	0.01002	0.00529	0.01039	0.00422	0.004	0.000382618	0.00619	0.0025
		47.4837	0.05469	0.00215	0.01366	0.00634	0.01039	0.00547	0.00029656	0.00186	0.00222	0.00375
		47.5043	0.02344	0.00335	0.01093	0.00634	0.0127	0.00307	0.00474	0.00186	0.00302	0
		47.5248	0.04688	0.00263	0.00638	0.00317	0.00924	0.000960061	0.00415	0.000109319	0.000952532	0
		47.5454	0.09375	0.00454	0.00364	0.00846	0.00693	0.00509	0.00297	0.00153	0.00111	0.00138
		47.5659	0.11328	0.00311	0.00364	0.01057	0.00346	0.000480031	0.00178	0.00126	0.00206	0.00438
		47.5864	0.09375	0.00622	0.00455	0.01374	0.00231	0.00374	0.00059312	0.00109	0.000793777	0.00125
		47.607	0.07422	0.00502	0.00273	0.01586	0.00115	0.00317	0.00208	0.00109	0.00222	0.000250313
		47.6275	0.06641	0.00287	0.00546	0.01691	0.00115	0.00269	0.00311	0.00104	0.0027	0.002
		47.6481	0.04688	0.00311	0.0082	0.01586	0.00346	0.0047	0.00133	0.00224	0.00286	0.00438
		47.6686	0.01953	0.00646	0.00729	0.00846	0.00693	0.00269	0.00252	0.00148	0.00413	0.00263
		47.6891	0.00781	0.00622	0.00546	0.0074	0.00577	0.0049	0.00148	0.00148	0.00143	0.00175
		47.7097	0.00781	0.00167	0.0082	0.00423	0.00808	0.00202	0.00638	0.000983875	0.00254	0.000625782
		47.7302	0.00781	0	0.01002	0.00317	0.00693	0.00413	0.00104	0.000109319	0.00286	0.00313
		47.7508	0	0.00215	0.00638	0.00317	0.00693	0.00384	0.00371	0.0012	0	0.000750939
		47.7713	0.00391	0.00359	0.00273	0.00317	0.00462	0.00278	0.00163	0.0012	0.00111	0.00275
		47.7918	0.01172	0.00215	0.00273	0.00634	0.00808	0.00346	0.00341	0.00235	0.000635021	0.002
		47.8124	0.01172	0.00191	0.0082	0.0074	0.00808	0.00432	0.00222	0.00191	0.00127	0.00313
		47.8329	0.00391	0.00359	0.0082	0.01268	0.00693	0.00614	0.00088968	0.00246	0.00429	0.002
		47.8535	0	0.0055	0.00546	0.01057	0.00924	0.00643	0.00386	0.00197	0.00175	0.0025
		47.874	0.01563	0.00335	0.00455	0.00846	0.0127	0.00557	0.00222	0.00257	0.00445	0.00338
		47.8946	0.01953	0.00263	0.00638	0.00846	0.01386	0.00614	0.00178	0.00224	0.00222	0.00225
		47.9151	0.01172	0.00311	0.00455	0.0074	0.00693	0.00634	0.00608	0.00279	0.00476	0.00613
		47.9356	0	0.00383	0.00455	0.01163	0.00231	0.00739	0.00356	0.00262	0.00302	0.000500626
		47.9562	0	0.00383	0.00364	0.00846	0.00577	0.00576	0.00504	0.00246	0.00191	0.00313
		47.9767	0.01172	0.00287	0.00546	0.0148	0.00808	0.00845	0.0043	0.00388	0.00429	0.00513
		47.9973	0.02734	0.00287	0.00638	0.01586	0.00577	0.00931	0.00445	0.00279	0.00365	0.0035
		48.0178	0.01953	0.00191	0.00455	0.01797	0.00462	0.00854	0.00667	0.00383	0.00413	0.0035
		48.0383	0.01172	0.0012	0.00364	0.01057	0.00577	0.00941	0.00178	0.00361	0.0027	0.00401
		48.0589	0.01563	0.000956709	0.00455	0.00634	0.00693	0.00912	0.00326	0.00328	0.00349	0.0025
		48.0794	0.01563	0.00311	0.00546	0.00423	0.00577	0.00998	0.00326	0.00503	0.00318	0.00488
		48.1	0	0.00431	0.00273	0.00423	0.00346	0.01267	0.00801	0.00432	0	0.00288
		48.1205	0.00781	0.00263	0.00455	0.00529	0.00346	0.01094	0.00608	0.00399	0.000635021	0.00275
		48.141	0.03516	0.00335	0.00364	0.00211	0.00577	0.01229	0.00193	0.00366	0.00333	0.00488
		48.1616	0.03906	0.00431	0.00273	0.00529	0.00693	0.01488	0.00519	0.0053	0.00429	0.00325
		48.1821	0.00781	0.00454	0.00455	0.01268	0.00693	0.0143	0.00474	0.00558	0.00254	0.00488
		48.2027	0.01172	0.00359	0.00911	0.01374	0.00693	0.0119	0.00905	0.00333	0.000317511	0.00188
		48.2232	0.02344	0.00335	0.01184	0.01057	0.00808	0.01306	0.00489	0.00279	0.000952532	0.001
		48.2437	0.01953	0.00287	0.00638	0.00951	0.00577	0.01526	0.00563	0.00301	0.00619	0.00426
		48.2643	0	0.00383	0.00638	0.01057	0.00808	0.01459	0.00534	0.00284	0.00397	0.00288
		48.2848	0.00781	0.00359	0.00455	0.00423	0.00808	0.0144	0.00727	0.00284	0.00159	0.00213
		48.3054	0.01563	0.00359	0.00455	0.00106	0.00924	0.01575	0.00563	0.000874556	0.00397	0.0035
		48.3259	0.01953	0.00431	0.00273	0.00951	0.00924	0.0217	0.00222	0.00312	0.00413	0.003
		48.3465	0.01172	0.00454	0.00364	0.01163	0.00808	0.02419	0.00311	0.00394	0.00318	0.00263
		48.367	0.01953	0.00359	0.00546	0.00846	0.00924	0.01363	0.00504	0.00262	0.00111	0.00325
		48.3875	0.01953	0.00383	0.00638	0.00634	0.00924	0.01027	0.00356	0.00268	0.0027	0.00238
		48.4081	0.03125	0.00431	0.0082	0.01268	0.01039	0.00758	0.00044484	0.00208	0.00286	0.00175
		48.4286	0.03125	0.00215	0.00455	0.01691	0.0127	0.00701	0.00326	0.0035	0.00286	0.000375469
		48.4492	0.07031	0.0012	0.00455	0.01163	0.01155	0.0048	0.00119	0.00241	0.00143	0
		48.4697	0.07031	0.000717532	0.00546	0.0074	0.00462	0.00202	0.0046	0.000109319	0.00318	0.00163
		48.4903	0.05469	0.000956709	0.01002	0.00423	0	0.00134	0.0043	0	0.00397	0.002
		48.5108	0.01172	0.00263	0.00455	0.00529	0.00346	0.00499	0.00119	0.000710577	0.00254	0.00138
		48.5313	0.00391	0.00287	0.00546	0.00317	0.00693	0.00298	0.00297	0.00115	0.00365	0.002
		48.5519	0	0.00335	0.00729	0	0.00808	0.0024	0.004	0.000983875	0	0.00338
		48.5724	0.01172	0.00359	0.00729	0.00529	0.00462	0.00163	0.00148	0.00131	0.00238	0.00313
		48.593	0.02344	0.00359	0.00364	0.01057	0.00693	0.00269	0.00326	0.00191	0.000317511	0.0035
		48.6135	0.03906	0.00215	0.00273	0.01163	0.01155	0.00278	0.00237	0.0018	0	0.00238
		48.634	0.03516	0.00191	0.0082	0.0074	0.01501	0.00317	0.00133	0.00142	0.000952532	0.00113
		48.6546	0.01563	0.00191	0.01002	0.0074	0.01039	0.00259	0.00326	0.000437278	0.00143	0.002
		48.6751	0.02344	0.000717532	0.00911	0.01268	0.00808	0.00211	0.00044484	0.00115	0.00175	0.00138
		48.6957	0.03125	0	0.00546	0.01057	0.00924	0.00442	0.00415	0.000983875	0.00302	0.000876095
		48.7162	0.02734	0.0012	0.00911	0.00846	0.01039	0.00355	0.00222	0.00208	0.00127	0.00288
		48.7367	0	0.00311	0.0082	0.01057	0.00924	0.00317	0.00282	0.000819896	0.000476266	0.00275
		48.7573	0	0.00383	0.00273	0.0148	0.00693	0.00384	0	0.00131	0.00206	0.00188
		48.7778	0.00781	0.00263	0.00182	0.01374	0.00231	0.00106	0.00044484	0.0018	0.000952532	0.0025
		48.7984	0.00781	0.00383	0.00273	0.00951	0.00115	9.60061e-05	0.00282	0.000765236	0.00492	0.003
		48.8189	0.00391	0.00502	0.00273	0.01057	0.00577	0.00355	0.00104	0.00115	0.000793777	0.00338
		48.8394	0.00781	0.00407	0.00455	0.0074	0.00693	0.000480031	0.00178	0.00126	0.00238	0.000750939
		48.86	0.01172	0.00263	0.00455	0.00317	0.00808	0.00288	0.00148	0.000929216	0.00175	0.00188
		48.8805	0.01953	0.00215	0.00729	0	0.00808	0.00163	0.00088968	0.00251	0.0027	0.0035
		48.9011	0.02734	0.00287	0.00546	0.00317	0.00924	0.00432	0.00178	0.000710577	0.00191	0.00163
		48.9216	0.03906	0.00359	0.00729	0.00529	0.00693	0.00278	0.00237	0.0012	0.000476266	0.00213
		48.9421	0.03516	0.00407	0.00455	0.00423	0.00808	0.00288	0.00178	0.000765236	0.00222	0.002
		48.9627	0.03516	0.00454	0.00638	0.00317	0.01039	0.00173	0.00237	0.000163979	0.00349	0.00188
		48.9832	0.02734	0.00502	0.00911	0.00423	0.00924	0.00163	0.00237	0.000929216	0.000952532	0.00225
		49.0038	0.00391	0.00502	0.00911	0.00317	0.00346	0.00326	0.00119	0	0.0046	0.00275
		49.0243	0.01172	0.00383	0.00638	0.00951	0.00115	0.0025	0.00044484	0.000819896	0.0027	0.00375
		49.0448	0.03516	0.00215	0.00364	0.01163	0.00231	0.0048	0.00029656	0.00246	0.00191	0.00188
		49.0654	0.03125	0.000956709	0.00638	0.01268	0.00115	0.00355	0.00119	0.000819896	0.000476266	0.00163
		49.0859	0.00391	0.000478354	0.00364	0.01057	0	0.00346	0.0007414	0.000382618	0.000635021	0.002
		49.1065	0	0.00215	0.00182	0.01268	0.00115	9.60061e-05	0.00088968	0.000874556	0.00365	0.00175
		49.127	0.01953	0.00263	0.00638	0.01268	0.00577	0	0.00014828	0.0012	0.00143	0.00238
		49.1476	0.02734	0.00191	0.00729	0.01057	0.00924	0.00125	0.00356	0.00109	0.00413	0.000625782
		49.1681	0.01563	0.0012	0.00364	0.0074	0.00693	0.000768049	0.00297	0.000546597	0.00222	0.00213
		49.1886	0	0.00263	0	0.00846	0.00808	0.00422	0.00104	0.000655917	0.00159	0.00275
		49.2092	0.00391	0.00311	0.000910747	0.00846	0.00693	0.0023	0.00119	0.000437278	0.00413	0.00213
		49.2297	0.01563	0.00311	0.00182	0.00529	0.00462	0.0023	0.00029656	0.00131	0.00175	0.00175
		49.2503	0.01172	0.00263	0.00455	0.00423	0.00346	0.00461	0.00237	0.00164	0.0027	0.000876095
		49.2708	0.02344	0.00383	0.00546	0.00951	0.00693	0.00346	0.00267	0.000109319	0.0027	0.0025
		49.2913	0.02344	0.00383	0.00638	0.0074	0.00808	0.00298	0.00267	0.00197	0.00159	0.00188
		49.3119	0.02734	0.00239	0.00911	0.00106	0.00462	0.0023	0.00044484	0.00126	0.00191	0.00125
		49.3324	0.00781	0.00335	0.01093	0	0.00346	9.60061e-05	0.00148	0.000710577	0.00381	0.00325
		49.353	0.00781	0.00454	0.00638	0.01057	0.00808	0.00192	0.00386	0.00142	0.00238	0.00125
		49.3735	0.00391	0.00502	0.000910747	0.01268	0.01501	0.00307	0.00371	0.000109319	0.00111	0.00426
		49.3941	0.00781	0.00239	0.000910747	0.00634	0.0127	0.00106	0.00222	0.000765236	0.00191	0.000876095
		49.4146	0	0.000956709	0.00638	0.00106	0.00577	0.000960061	0.00088968	0.0012	0.00413	0.00288
		49.4351	0.01563	0.00191	0.00729	0.00529	0.00115	0.00307	0.00044484	0.000218639	0.000635021	0.00426
		49.4557	0.02734	0.00335	0.00364	0.01057	0.00462	0.00528	0.00311	0.00104	0.00365	0.00175
		49.4762	0.02734	0.00311	0.00364	0.01268	0.00693	0.00547	0.00044484	0.000929216	0.000158755	0.003
		49.4967	0.01953	0.000717532	0.0082	0.01163	0.00462	0.00298	0.00029656	0.00169	0.00111	0.00463
		49.5173	0.02344	0.00287	0.00911	0.00529	0.00115	0.00326	0.00014828	0.00208	0.00429	0.0015
		49.5378	0.03125	0.00454	0.00729	0.00317	0	0.00221	0.00119	0.000929216	0.00381	0.00401
		49.5584	0.02344	0.00383	0.00455	0.00634	0.00577	0.00432	0.0043	0.00186	0.00191	0.00175
		49.5789	0.01563	0.00287	0.00546	0.0074	0.00808	0.00288	0.00029656	0.00235	0.00524	0.00238
		49.5995	0.01563	0.00407	0.00729	0.00846	0.01039	0.00163	0.00415	0.00142	0.00143	0.00163
		49.62	0.02344	0.00574	0.00729	0.00423	0.00577	0.00326	0.00593	0.00301	0.00238	0.00225
		49.6405	0.01953	0.00431	0.00364	0.00634	0.00346	0.00317	0.00297	0.00268	0.00206	0.0015
		49.6611	0.01172	0.00383	0.00273	0.0074	0.00115	0.00403	0.004	0.0012	0.000158755	0.00263
		49.6816	0.01953	0.00287	0.00455	0.01057	0.00231	0.00499	0.00252	0.0018	0.00191	0.0035
		49.7022	0.03906	0.00239	0.00455	0.00951	0.00462	0.00125	0.00252	0.0012	0.00286	0.00426
		49.7227	0.04688	0.00431	0.0082	0.00951	0.00693	0.00269	0.00193	0.00142	0.00333	0.0015
		49.7432	0.01953	0.00431	0.01002	0.00951	0.00462	0.00192	0.00178	0.00126	0.00318	0.00213
		49.7638	0.03906	0.00431	0.0082	0.01057	0.00577	0.00394	0.00133	0.00159	0.00286	0.00375
		49.7843	0.05078	0.00311	0.00729	0.01163	0.01039	0.00355	0.00119	0.00164	0.00159	0.00225
		49.8049	0.04688	0.00431	0.00729	0.0074	0.01039	0.00701	0.00371	0.00164	0.00302	0.00125
		49.8254	0.02344	0.00359	0.00638	0.00423	0.00346	0.00307	0.00326	0.00421	0.00333	0.0025
		49.846	0.03906	0.00359	0.00182	0.00529	0	0.00518	0.00415	0.000983875	0.00318	0.002
		49.8665	0.02734	0.00502	0.00273	0.00634	0.00462	0.00768	0.0046	0.00241	0.00302	0.002
		49.887	0.01953	0.0055	0.00364	0.0074	0.00577	0.00509	0.00741	0.00208	0.00238	0.00238
		49.9076	0.01563	0.00502	0.00273	0.00423	0.00346	0.00662	0.0089	0.00295	0.00365	0.00138
		49.9281	0.03906	0.00335	0.0082	0.0074	0.00115	0.00653	0.0089	0.00257	0.000476266	0.00338
		49.9487	0.03125	0.00431	0.01275	0.00846	0.00231	0.00586	0.00727	0.00186	0.0054	0.00138
		49.9692	0.06641	0.00478	0.01275	0.01163	0.00462	0.00557	0.00905	0.00186	0.00286	0.00401
		49.9897	0.07422	0.00526	0.01002	0.0074	0.00577	0.00691	0.0132	0.00295	0.00587	0.00325
		50.0103	0.07422	0.00526	0.01093	0.00846	0.00693	0.00806	0.01112	0.00137	0.00381	0.00238
		50.0308	0.07422	0.00598	0.01093	0.01163	0.00693	0.00538	0.01053	0.00355	0.0027	0.00213
		50.0514	0.05469	0.00622	0.00455	0.01057	0.00462	0.01104	0.01201	0.00169	0.00365	0.001
		50.0719	0.05078	0.00574	0.00455	0.00423	0.00346	0.00931	0.01127	0.00459	0.00397	0.00213
		50.0924	0.0625	0.0055	0.00455	0.00211	0.00462	0.01142	0.01112	0.00519	0.00286	0.00476
		50.113	0.12109	0.00646	0.0082	0	0.00808	0.00826	0.00979	0.00454	0.000952532	0.00213
		50.1335	0.125	0.00885	0.00546	0.00634	0.00577	0.00691	0.01409	0.00426	0.00318	0.00213
		50.1541	0.13281	0.00837	0.00182	0.00846	0.00231	0.01066	0.0172	0.00596	0.00254	0.00213
		50.1746	0.12891	0.00646	0	0.00634	0.00808	0.01056	0.01542	0.00585	0.00429	0.00363
		50.1951	0.14453	0.00478	0.000910747	0.00846	0.0127	0.01133	0.01483	0.00404	0.00556	0.00438
		50.2157	0.14844	0.00526	0.00364	0.01691	0.01386	0.00989	0.01453	0.0035	0.00333	0.00488
		50.2362	0.12109	0.00359	0.00455	0.02114	0.00808	0.01229	0.01349	0.00421	0.00683	0.00551
		50.2568	0.09375	0.00646	0.00638	0.0148	0.00577	0.01757	0.01127	0.00481	0.00572	0.00501
		50.2773	0.08594	0.00765	0.00638	0.00846	0.00462	0.02304	0.01201	0.00459	0.00714	0.00388
		50.2978	0.08984	0.00765	0.00729	0.00317	0.00808	0.02659	0.00593	0.00525	0.0027	0.00476
		50.3184	0.07422	0.00526	0.00364	0.00317	0.00693	0.03168	0.0086	0.00426	0.00429	0.00138
		50.3389	0.07031	0.00622	0.00455	0.00317	0.00462	0.03994	0.00786	0.00519	0.00587	0.00313
		50.3595	0.03906	0.00741	0.00455	0.00317	0.00346	0.04512	0.00386	0.00568	0.00778	0.00263
		50.38	0.01953	0.00646	0.00455	0.00423	0.00346	0.05261	0.00445	0.00415	0.0054	0.00451
		50.4006	0.06641	0.00502	0.00182	0.00634	0.00346	0.04906	0.00356	0.00486	0.00349	0.00613
		50.4211	0.09766	0.00598	0.00455	0.0074	0.00346	0.05338	0.00341	0.0041	0.00889	0.00551
		50.4416	0.05859	0.00598	0.00455	0.00846	0.00462	0.0504	0.00311	0.00322	0.00984	0.00413
		50.4622	0.01563	0.00407	0.00638	0.0074	0.00808	0.03514	0.00415	0.00246	0.00651	0.00476
		50.4827	0.03516	0.00335	0.00638	0.00846	0.0127	0.03063	0	0.000655917	0.00365	0.00563
		50.5033	0.05469	0.00431	0.00729	0.00846	0.00924	0.02151	0.00638	0.00131	0.00635	0.00451
		50.5238	0.03125	0.00383	0.00546	0.00846	0.00693	0.01488	0.00326	0.000874556	0.00603	0.0015
		50.5443	0.00391	0.00239	0.00546	0.00317	0.00808	0.01258	0.00445	0.00131	0.00699	0.00113
		50.5649	0	0.00359	0.00546	0.00211	0.01039	0.00998	0.00104	0.00219	0.00333	0.00213
		50.5854	0.01172	0.00526	0.00911	0.00423	0.00693	0.0073	0.00311	0.0012	0.00222	0.00363
		50.606	0.01172	0.0055	0.01093	0.00634	0.00577	0.01018	0.00208	0.00273	0.00333	0.000750939
		50.6265	0.01953	0.00622	0.00638	0.00423	0.00462	0.00778	0.00163	0.00142	0.00365	0.00138
		50.647	0.00781	0.00622	0.000910747	0.00211	0.00924	0.00518	0.00371	0.00273	0.00333	0.00413
		50.6676	0.01563	0.00598	0.00455	0.00317	0.00693	0.0073	0.00178	0.00301	0.000476266	0.00388
		50.6881	0.01563	0.00407	0.00729	0.00529	0.00346	0.00557	0.00014828	0.00186	0.00365	0.00375
		50.7087	0.01172	0.00335	0.00729	0.00529	0	0.0073	0.0043	0.00137	0.0054	0.00288
		50.7292	0.01563	0.00215	0.00364	0.00423	0.00115	0.00394	0.00104	0.0012	0.00349	0.00476
		50.7497	0.03906	0.00215	0.0082	0.01163	0.00346	0.00682	0.00059312	0.000546597	0.00238	0.003
		50.7703	0.04297	0.0012	0.00638	0.0148	0.00577	0.00518	0.00104	0.00131	0.0027	0.002
		50.7908	0.03516	0.00287	0.00455	0.01691	0.00346	0.0048	0.00341	0.000929216	0.00365	0.00225
		50.8114	0.02344	0.00215	0.00364	0.0074	0.00577	0.00509	0.00252	0.000601257	0.0073	0.0015
		50.8319	0.01563	0.00502	0.0082	0.00634	0.00577	0.00346	0.00044484	0.00131	0.000476266	0.00388
		50.8524	0	0.00335	0.01093	0.00634	0.01039	0.00499	0.00133	0.0012	0.000793777	0.0015
		50.873	0	0.00335	0.0082	0.01057	0.00924	0.0023	0.00267	0.00262	0.00349	0.00175
		50.8935	0	0.0012	0.00729	0.00846	0.00808	0.00134	0.00237	0.00235	0.00445	0.000625782
		50.9141	0.01563	0.00359	0.00729	0.00317	0.00346	0.000864055	0	0.00213	0.000793777	0.001
		50.9346	0.01563	0.00383	0.01002	0.00211	0.00231	0.0025	0.00415	0.00164	0.00175	0.00288
		50.9552	0.03516	0.00431	0.00546	0.0074	0	0.00432	0.00178	0.00191	0.00111	0.00325
		50.9757	0.03906	0.00263	0.00364	0.00846	0.00231	0.00307	0	0.000983875	0.00191	0.001
		50.9962	0.04297	0.00144	0.00455	0.00423	0.00346	0.00163	0.00297	0.000819896	0.00222	0.0025
		51.0168	0.01953	0.00167	0.00729	0	0.00693	0.00461	0.00578	0.000437278	0.00254	0.00275
		51.0373	0.01563	0.00454	0.00729	0	0.00924	0.00163	0.00267	0.000874556	0.00349	0.00375
		51.0579	0.02734	0.00598	0.00729	0.00211	0.01386	0.0049	0.00222	0.000655917	0.00127	0.00175
		51.0784	0.03125	0.00526	0.00546	0.00423	0.0127	0.00365	0.00282	0.000765236	0.00365	0.000750939
		51.0989	0.01953	0.00431	0.00729	0.00529	0.01039	9.60061e-05	0.00178	0.00137	0.00254	0.00363
		51.1195	0.00391	0.0055	0.00455	0.00423	0.00462	0.00134	0.00148	0.00186	0.000952532	0.00263
		51.14	0.00781	0.00502	0.0082	0.00634	0	0.000864055	0.00044484	0.00137	0.00206	0.000500626
		51.1606	0.01953	0.00359	0.0082	0.00951	0	0.00269	0.00014828	0.000929216	0.00175	0.00138
		51.1811	0.01953	0.00144	0.0082	0.00951	0	0.00394	0	0.00142	0.00175	0.000625782
		51.2016	0.02344	0.0012	0.00182	0.00634	0	0.00307	0.00178	0.00109	0.00302	0.00438
		51.2222	0.01953	0.0012	0.00273	0.00211	0.00115	0.00336	0.00059312	0.000874556	0.00143	0.00288
		51.2427	0.01953	0.00144	0.00455	0.00317	0.00577	0.00422	0.00371	0.000491938	0.0046	0.000250313
		51.2633	0.00781	0.0012	0.00273	0.00634	0.01155	0.00288	0.00252	0.000491938	0.00254	0.00263
		51.2838	0.00781	0.00287	0.00364	0.00846	0.00924	0.00269	0	0.000601257	0.00159	0.002
		51.3043	0	0.00383	0.00364	0.00634	0.00808	0.00182	0.00044484	0.00219	0.0027	0.00188
		51.3249	0.01172	0.00215	0.00638	0.00317	0.00924	0.0025	0.00163	0.00219	0.00191	0.00238
		51.3454	0.03125	0.000956709	0.00364	0.00529	0.00924	0.00163	0.00222	0.000710577	0.00159	0.00125
		51.366	0.03516	0.00431	0.00182	0.01163	0.00346	0.00192	0.00148	0.00213	0.00175	0.00188
		51.3865	0.01172	0.00646	0.00546	0.01163	0	0.0025	0.004	0.00208	0.000476266	0.00188
		51.407	0	0.00407	0.0082	0.00529	0	0.00422	0.00341	0.00197	0.00587	0.00225
		51.4276	0.02734	0.00144	0.01002	0.00317	0.00231	0.00307	0.00297	0.00219	0.00254	0.0015
		51.4481	0.03906	0.00191	0.00455	0.01374	0.00577	0.00538	0.00119	0.0012	0.00286	0.00175
		51.4687	0.02734	0.00239	0.00546	0.01691	0.00693	0.00298	0.00059312	0.000929216	0.00254	0.002
		51.4892	0	0.00239	0.00273	0.01268	0.00693	0.00298	0.00133	0.00208	0.00111	0.00325
		51.5098	0	0.00144	0.00455	0.00634	0.00577	0.00298	0.00104	0.00115	0.00238	0.00275
		51.5303	0	0.000956709	0.00182	0.00951	0.00693	0.00278	0.00029656	0.000109319	0.00254	0.0025
		51.5508	0	0.00144	0.00182	0.01057	0.00693	0.000768049	0	5.46597e-05	0.00127	0.000750939
		51.5714	0	0.00454	0.000910747	0.0074	0.00462	0.00182	0.00104	0.000819896	0.00429	0.000750939
		51.5919	0.01172	0.00383	0.00273	0.00106	0	0.00432	0.00088968	0.00164	0.00175	0.00138
		51.6125	0.01953	0.00359	0.00729	0.00423	0.00115	0.000672043	0.00044484	0.0012	0.00429	0.0025
		51.633	0.01953	0.00263	0.01184	0.00634	0.00346	0.00269	0.00297	0.00273	0.00254	0.000876095
		51.6535	0	0.00359	0.00729	0.00317	0.00577	0.0024	0.00178	0.00131	0.00175	0.00188
		51.6741	0.00391	0.00287	0.00364	0	0.00577	0.00202	0.00326	0.0018	0.0027	0.003
		51.6946	0	0.00383	0.00546	0.00317	0.00693	0.00317	0.00148	0.000819896	0.00191	0.003
		51.7152	0	0.00263	0.00911	0.00951	0.00808	0.000288018	0.00252	0.00213	0.00492	0.00375
		51.7357	0	0.00359	0.00729	0.01057	0.00808	0.00202	0.00059312	0.00153	0	0.0015
		51.7563	0.00781	0.00359	0.00364	0.00951	0.00462	0.00192	0.00044484	0.000655917	0.00238	0.003
		51.7768	0.00781	0.00144	0	0.00634	0.00231	0.00336	0.00029656	0.000163979	0.00206	0.00275
		51.7973	0.00781	0.000478354	0.00364	0.00634	0.00346	0.00374	0.0007414	0.00142	0.00175	0.00175
		51.8179	0	0.00431	0.00638	0.00317	0.00693	0.00182	0.0007414	0.00137	0.00175	0.00175
		51.8384	0.01172	0.00502	0.00455	0.00529	0.00808	0.00317	0.00474	0.00169	0.000952532	0.00163
		51.859	0.02344	0.00263	0.00364	0.0074	0.00462	0.000864055	0.00088968	0.000710577	0.00143	0.0015
		51.8795	0.01953	0.000956709	0.00546	0.0074	0.00577	0.00307	0	0.00213	0.00429	0.003
		51.9	0.01953	0.00191	0.00729	0.00846	0.00924	0.00355	0.00311	0.000765236	0.00206	0.00213
		51.9206	0.01953	0.00359	0.00729	0.00846	0.01155	0.000384025	0.00208	0.00169	0.000793777	0.000876095
		51.9411	0.01172	0.00335	0.00638	0.01057	0.00808	0.00326	0.00193	0.0018	0.000952532	0.00225
		51.9617	0.00391	0.00167	0.00273	0.00951	0.00462	0.00298	0.00297	0.00257	0.00191	0.00451
		51.9822	0.01953	0.00191	0.00546	0.01057	0.00577	0.00346	0.0007414	0.00224	0.00349	0.00238
		52.0027	0.02344	0.00502	0.0082	0.00634	0.00577	0.00336	0.00059312	0.00219	0.0027	0.00125
		52.0233	0.02344	0.00598	0.00729	0.00846	0.00462	0.00134	0.00578	0.00213	0.00206	0.000500626
		52.0438	0.01563	0.00431	0.00638	0.00951	0.00115	0.000960061	0.00237	0.00104	0.000793777	0.0015
		52.0644	0.00781	0.00215	0.00729	0.00846	0.00231	0.00307	0.00163	0.00159	0.0027	0.0025
		52.0849	0.00781	0.00383	0.00638	0.00529	0.00693	9.60061e-05	0.0043	0.00104	0.00191	0.00163
		52.1054	0.01563	0.00335	0.00546	0.00211	0.00808	0.00144	0.00178	0.000218639	0.00143	0.00225
		52.126	0.01953	0.00239	0.00364	0.00211	0.00577	0.00115	0.00415	0.000491938	0.00286	0.001
		52.1465	0.01172	0.000239177	0.00273	0.00529	0.00231	9.60061e-05	0.00178	0.00109	0	0.00325
		52.1671	0.00781	0.00144	0.00364	0.0074	0.00924	0.00259	0.00104	0.000710577	0.000793777	0.00213
		52.1876	0.00391	0.000956709	0.00364	0.00317	0.00924	0.00134	0.00222	0.00208	0.000952532	0.0025
		52.2082	0.00391	0.00263	0.000910747	0.00211	0.00462	0.00125	0.00252	0.00186	0.00127	0.00138
		52.2287	0.00391	0.00239	0.00273	0.00846	0	0.00326	0.0007414	0.00191	0.00318	0.00313
		52.2492	0	0.00263	0.00729	0.01057	0.00462	0.000864055	0.00059312	0.00175	0.0027	0.00225
		52.2698	0	0.00263	0.0082	0.00846	0.01155	0.00173	0.00148	0.00142	0	0.00275
		52.2903	0	0.00239	0.00546	0.00423	0.01155	0.00336	0.00104	0	0.00476	0.002
		52.3109	0	0.00311	0.00638	0.00423	0.00462	0.00288	0.00311	0.000710577	0.00397	0.00113
		52.3314	0.00391	0.00407	0.00638	0.00634	0.00115	0.000960061	0.00044484	0.00142	0.00222	0.00138
		52.3519	0.01563	0.00359	0.00638	0.01374	0.00577	0.0023	0.00029656	0.00109	0.00429	0.00263
		52.3725	0.02344	0.00167	0.00364	0.01057	0.00808	0.00134	0.00311	0.000819896	0.000793777	0.00375
		52.393	0.01563	0.00335	0.00546	0.0074	0.00577	0.000576037	0.00282	0.0012	0.00349	0.0015
		52.4136	0.00391	0.00502	0.01002	0.00634	0.00231	0.000864055	0.00119	0.00153	0.00524	0.000375469
		52.4341	0	0.00359	0.00911	0.01268	0.00115	0.00413	0.004	0.000929216	0.00175	0.00163
		52.4546	0	0.00167	0.00364	0.00846	0.00115	0.0023	0.00148	0.00235	0.00318	0.00188
		52.4752	0	0.0012	0	0.0074	0.00462	0.0025	0.00326	0.00104	0.000793777	0.00138
		52.4957	0.00781	0.00144	0.00364	0.0074	0.00462	0.00211	0.00029656	0.00241	0.000793777	0.00125
		52.5163	0.01172	0.00239	0.00455	0.01057	0.00346	0.00278	0.00014828	0.000218639	0.000476266	0.0015
		52.5368	0.01172	0.00287	0.00364	0.01057	0.00693	0.00403	0.00237	0.000327958	0.000476266	0.002
		52.5573	0.00781	0.00311	0.00455	0.01057	0.01039	0.00317	0.00326	0.00164	0	0.00175
		52.5779	0.03516	0.00215	0.00364	0.0074	0.00924	0.00163	0.00044484	0.00142	0.00302	0.0025
		52.5984	0.03906	0.00287	0.00729	0.01057	0.00808	0.00106	0.00341	0.00186	0.00254	0.00325
		52.619	0.01953	0.00287	0.0082	0.01374	0.01039	0.000864055	0.00119	0.00164	0.0027	0.00275
		52.6395	0	0.00239	0.00911	0.01268	0.01039	0.00346	0.00222	0.00202	0.00143	0.00288
		52.66	0.01563	0.00287	0.00546	0.00634	0.00577	9.60061e-05	0.00104	0.00219	0.00159	0.00275
		52.6806	0.01953	0.00407	0.00273	0.00317	0.00115	0.00125	0.00104	0.00219	0.00143	0.00238
		52.7011	0.03125	0.00383	0.00182	0.00317	0	0.00278	0.00193	0.00104	0.00397	0.00213
		52.7217	0.02734	0.00359	0.00455	0.00634	0.00231	0.00259	0.00029656	0.00175	0.00286	0.00213
		52.7422	0.02734	0.00263	0.00546	0.00529	0.00231	0.00163	0.00208	0.000819896	0.00127	0.0015
		52.7628	0	0.00311	0.00182	0.0074	0.00577	0.00182	0.00222	0.00159	0.00238	0.00138
		52.7833	0.01563	0.00263	0.00182	0.01163	0.00693	0.00144	0.00148	0.000710577	0.00175	0.00375
		52.8038	0.02344	0.00144	0.00729	0.01374	0.00577	0.00432	0	0.000983875	0.00111	0.0015
		52.8244	0.01953	0.0012	0.01002	0.00423	0.00115	0.00163	0.00133	0.00137	0.00397	0.00225
		52.8449	0.00391	0.00239	0.0082	0.00317	0	0.00192	0.004	0.00169	0.000952532	0.002
		52.8655	0.01563	0.00407	0.00546	0.00634	0.00231	0.000960061	0.00252	0.00175	0.00111	0.0025
		52.886	0.01563	0.00407	0.00546	0.00846	0.00346	0.00125	0.00208	0.00197	0.000793777	0.003
		52.9065	0.01172	0.00359	0.01184	0.00634	0.00577	0.00163	0.00119	0.000546597	0.00127	0.0035
		52.9271	0.01172	0.00191	0.01184	0.0074	0.00346	0.00269	0.00148	0.00137	0.00175	0.00426
		52.9476	0.02344	0.00191	0.00638	0.00634	0.00346	9.60061e-05	0.00163	0.00131	0.00333	0.00263
		52.9682	0.01953	0.00215	0.00273	0.01374	0.00231	0.00326	0.00014828	0.00104	0.00254	0.001
		52.9887	0.01563	0.00144	0.00546	0.0148	0.00577	0.0024	0.00282	0.00169	0.0027	0.000750939
		53.0093	0.01172	0.000956709	0.00546	0.01586	0.00346	0.000768049	0.0007414	0.00148	0.00206	0.00225
		53.0298	0.00781	0.0012	0.00364	0.00846	0.00462	0.00202	0.00044484	0.00169	0.00413	0.000500626
		53.0503	0	0.00263	0.000910747	0.0074	0.00115	0.0023	0.00415	0.00202	0.00286	0.00175
		53.0709	0.00391	0.00335	0	0.00317	0.00346	0.00154	0.00208	0.000437278	0.00254	0.000250313
		53.0914	0.00391	0.00191	0.00364	0.00529	0.00231	0.0024	0.00044484	0.000765236	0.00238	0.00225
		53.112	0	0.00263	0.00546	0.00106	0.00462	0.000384025	0.00059312	0.000109319	0.00222	0.0015
		53.1325	0.00391	0.00383	0.00638	0.00634	0.00693	0.00211	0.00014828	0.000929216	0	0.00175
		53.153	0.01563	0.00407	0.00729	0.0074	0.00577	0.00125	0.00252	0.000929216	0.00429	0.00188
		53.1736	0.02344	0.000717532	0.00729	0.01057	0.00231	0.000480031	0.00014828	0.00235	0.00143	0.00225
		53.1941	0.02734	0.00167	0.00638	0.00951	0.00462	0.000480031	0	0.000437278	0.000317511	0.00288
		53.2147	0.02344	0.00239	0.00455	0.01057	0.00808	0.000960061	0.00059312	0.00142	0	0.0035
		53.2352	0.01563	0.00239	0.00455	0.00846	0.00577	0.00154	0.00445	0.00246	0.0027	0.000876095
		53.2557	0.00391	0.000478354	0.00546	0.01374	0.00462	0.00211	0.00267	0.0023	0.00143	0.0025
		53.2763	0.00781	0.00191	0.00638	0.01163	0.01039	0.00182	0.00311	0.00109	0.000635021	0.00313
		53.2968	0.00781	0.00311	0.00364	0.01057	0.01155	0.000768049	0.00104	0.00126	0.000158755	0.0025
		53.3174	0.01172	0.00407	0.00364	0.00529	0.00693	0.00346	0.00193	0	0.00159	0.00263
		53.3379	0.00391	0.00263	0.00273	0.00846	0.00231	0.00326	0.00178	0.00208	0.00318	0.00213
		53.3584	0.00391	0.00311	0.00729	0.00423	0.00231	0.00182	0.00252	0.00126	0.00349	0.000375469
		53.379	0	0.00263	0.01002	0.00634	0.00231	0.00144	0.00252	0.000437278	0.000635021	0.00188
		53.3995	0.00781	0.00144	0.01002	0.00529	0.00346	0.0024	0.00059312	0.000601257	0.00286	0.00175
		53.4201	0.01172	0.000478354	0.00364	0.0074	0.00115	0	0.00104	0.00126	0.000635021	0.00125
		53.4406	0.03906	0.00191	0.00364	0.01057	0	0.00192	0.00208	0.000273299	0.00381	0.00225
		53.4612	0.03906	0.00167	0.00455	0.01163	0	0.000480031	0.00133	0.00159	0.000158755	0.002
		53.4817	0.03516	0.000956709	0.00638	0.00951	0.00115	0.000288018	0.00044484	0.00175	0.000635021	0.00388
		53.5022	0.00781	0.000239177	0.00729	0.00846	0.00115	0.000288018	0.00178	0.00142	0	0.00175
		53.5228	0.01563	0.000717532	0.01002	0.00634	0.00115	0.000864055	0.00237	0.00197	0.00238	0.00238
		53.5433	0.01563	0.00191	0.00638	0.0074	0.00346	0.000576037	0.00059312	0.000983875	0.00127	0.00263
		53.5639	0.01953	0.00287	0.00455	0.00423	0.00808	0.00192	0.00371	0.00104	0.00175	0.000375469
		53.5844	0.00781	0.00144	0.00364	0.00529	0.00693	0.00182	0.00445	0.00131	0.000158755	0.00188
		53.6049	0.01172	0.000956709	0.00638	0.00423	0.00462	0.00125	0	0.000874556	0.00254	0.000876095
		53.6255	0.00781	0.00239	0.00546	0.00423	0.00231	0.000864055	0.00163	0.00142	0.00238	0.000250313
		53.646	0.01953	0.00311	0.00273	0	0.00231	0.00422	0	0.000437278	0.00286	0.00213
		53.6666	0.01172	0.00144	0.00182	0.00106	0.00231	0.00451	0.00282	0	0.0027	0.00363
		53.6871	0.01172	0.0012	0.00455	0.00423	0.00346	0.00202	0.00252	0.0023	0.00175	0.00163
		53.7076	0	0.00215	0.00911	0.00846	0.00231	0.00163	0	0.00202	0.0027	0.00263
		53.7282	0.00781	0.00287	0.00729	0.0074	0.00346	0.00125	0.00059312	0.00153	0.00222	0.00288
		53.7487	0.00781	0.00167	0.0082	0.00846	0.00577	0.00106	0.0043	0.00104	0.00191	0.00113
		53.7693	0.01953	0.0012	0.00911	0.00423	0.00346	0.00211	0.00252	0.00109	0	0.00275
		53.7898	0.03516	0.000717532	0.01093	0.00529	0.00115	0.000768049	0.00356	0.00131	0.00222	0.00163
		53.8103	0.04688	0.000717532	0.00638	0.00423	0.00231	0.00125	0.00014828	0.0023	0.00175	0.000625782
		53.8309	0.02734	0.00215	0.00638	0.00529	0.00231	0.000384025	0.00252	0.000601257	0.00286	0.00438
		53.8514	0.01563	0.00335	0.00455	0.00529	0.00231	0.00134	0.00163	0.00153	0.00222	0.0025
		53.872	0.02344	0.00287	0.00455	0.00951	0.00346	0.00221	0.00297	0.00235	0.00143	0.00175
		53.8925	0.02344	0.00144	0.00273	0.00951	0.00115	0.000960061	0.00178	0.00137	0.000952532	0.00375
		53.913	0.03516	0.000717532	0.00455	0.0074	0	0	0.00222	0.0018	0.00222	0.00313
		53.9336	0.05078	0.0012	0.00273	0.00529	0.00346	0.000864055	0.00044484	0.0018	0.00127	0.0025
		53.9541	0.05469	0.00167	0.00546	0.00529	0.00462	0.00259	0.00059312	0.0012	0.0027	0.00175
		53.9747	0.02734	0.000717532	0.00364	0.00634	0.00577	0.00134	0.00088968	0.00191	0.00349	0.00313
		53.9952	0.01172	0.000956709	0.00546	0.0074	0.00346	0.00144	0.00119	0.0018	0.00111	0.000625782
		54.0157	0.01563	0.00359	0.00364	0.00846	0.00346	0.00106	0.00356	0.00175	0.0027	0.00175
		54.0363	0.01953	0.00287	0.00546	0.00423	0.00115	9.60061e-05	0.00148	0.000929216	0.00238	0.0015
		54.0568	0.01172	0.00215	0.00364	0.00317	0	0.00192	0.00014828	0.00191	0.000476266	0.0015
		54.0774	0	0.00407	0.0082	0.00951	0	0.00144	0.00208	0.00213	0.000158755	0.00163
		54.0979	0.01563	0.00407	0.00638	0.01268	0.00231	0.00134	0.00356	0.00109	0.000793777	0.00213
		54.1185	0.03125	0.00239	0.00455	0.00951	0.00462	0.000960061	0.00282	0.00186	0.00143	0.000625782
		54.139	0.02734	0.00191	0.000910747	0.00846	0.00577	0.00211	0.00044484	0.00109	0.000476266	0.00288
		54.1595	0.00781	0.00263	0.00546	0.00951	0.00346	0.00192	0.00222	0.00126	0.0027	0.000500626
		54.1801	0.00781	0.00215	0.00911	0.00846	0.00231	0.00278	0.00088968	0.0018	0.000952532	0.00188
		54.2006	0.01953	0.00167	0.00911	0.00317	0.00231	0.00336	0.00297	0.00186	0.00302	0.003
		54.2212	0.04688	0.000956709	0.00364	0.00106	0.00462	9.60061e-05	0.00133	0.000437278	0.00365	0.0025
		54.2417	0.03906	0	0.00273	0	0.00462	0.00173	0.00148	0.00169	0.0027	0.0015
		54.2622	0.03516	0.000478354	0.00546	0.00317	0.00115	0.00163	0.00178	0.000765236	0.00111	0.00426
		54.2828	0.01563	0.000239177	0.00911	0.00211	0	0.00144	0.00193	0.00175	0.000317511	0.0015
		54.3033	0.03516	0.000956709	0.00546	0.0074	0.00115	0.000672043	0	0.000491938	0.000158755	0.00125
		54.3239	0.02734	0.00239	0.00182	0.00846	0.00231	0.000960061	0.00311	0.000273299	0.00175	0.00213
		54.3444	0.02344	0.00383	0.00182	0.01163	0.00115	0.000384025	0.0007414	0.00191	0.00254	0.002
		54.365	0.01953	0.00263	0.00638	0.01057	0	0.00317	0.00282	0.00164	0.00159	0.001
		54.3855	0.02344	0.00167	0.00729	0.00846	0	0.00125	0.00326	0.00169	0.000793777	0.000625782
		54.406	0.01563	0.00167	0.00729	0.0074	0.00346	0.000672043	0	0.00148	0.00445	0.00225
		54.4266	0.01172	0.00335	0.00911	0.00846	0.00346	0.00202	0.00178	0.00164	0.000793777	0.00275
		54.4471	0.01953	0.00526	0.01002	0.00951	0.00462	0.00221	0.00208	0.00235	0.00556	0.00263
		54.4676	0.00781	0.00598	0.00911	0.00423	0.00231	0.00221	0.00133	0.00126	0.00206	0.00363
		54.4882	0.01563	0.00359	0.0082	0.00106	0.00346	0.00182	0.00282	0.000546597	0.00143	0.00125
		54.5087	0.01953	0.000478354	0.0082	0	0.00231	0.00182	0.00088968	0.00104	0.00191	0.00313
		54.5293	0.02344	0.000956709	0.00546	0.00529	0.00346	0.000288018	0.00222	0.000765236	0.00222	0.003
		54.5498	0.04297	0.00263	0.00273	0.01057	0.00231	0.00125	0.00222	0.000819896	0.00111	0.001
		54.5704	0.05469	0.00335	0.000910747	0.0074	0	0.000384025	0.00148	0.00104	0.00127	0.00163
		54.5909	0.03516	0.00215	0.000910747	0.00106	0.00231	0.00134	0.00178	0.00104	0.00127	0.00313
		54.6114	0.01563	0.0012	0.00364	0.00106	0.00462	0.00173	0.00178	0.000765236	0.0027	0.001
		54.632	0.00781	0.00215	0.00729	0.00529	0.00231	0.000480031	0.00282	0.000273299	0.00302	0.00313
		54.6525	0.01563	0.00407	0.00455	0.0074	0.00231	0.0023	0.00386	0.000655917	0.00159	0.000625782
		54.6731	0.01172	0.00383	0.00638	0.00634	0.00346	0.00317	0.00712	0.00191	0.00222	0.000625782
		54.6936	0.01563	0.00215	0.00911	0.00317	0.00231	0.0047	0.00148	0.00224	0.00175	0.0025
		54.7141	0.00781	0.00215	0.00911	0.00211	0	0.0025	0.00297	0.00148	0.00365	0.00188
		54.7347	0.01563	0.00311	0.00546	0.00529	0	0.00144	0.00163	0.00142	0.00318	0.00213
		54.7552	0.01953	0.00263	0.00911	0.00846	0.00231	0.00278	0.00133	0.00186	0.00159	0.00338
		54.7758	0.02734	0.00215	0.01093	0.00529	0.00462	0.00278	0.00712	0.00246	0.00143	0.000750939
		54.7963	0.03125	0.00191	0.00729	0.00529	0.00346	0.00211	0.00489	0.00224	0.000635021	0.000750939
		54.8169	0.02344	0.00335	0.00729	0.0074	0.00346	0.00298	0.00252	0.00131	0.00286	0.00213
		54.8374	0.01563	0.00311	0.00729	0.00634	0.00462	0.000192012	0.00816	0.000710577	0.0027	0.00125
		54.8579	0.01563	0.00215	0.00546	0.00423	0.00462	0.00125	0.00504	0.00115	0	0.00163
		54.8785	0.02734	0.00215	0.00546	0.0074	0.00231	0.00326	0.00652	0.00153	0	0.00225
		54.899	0.01953	0.00215	0.00546	0.00951	0.00231	0.00134	0.0086	0.00317	0.0027	0.00313
		54.9196	0.02344	0.0012	0.00546	0.00951	0.00115	0.00202	0.00949	0.00115	0.00254	0.002
		54.9401	0.01953	0.00191	0.00273	0.00634	0.00115	0.00163	0.00905	0.000929216	0.000952532	0.00325
		54.9606	0.01953	0.00407	0.00638	0.00634	0.00231	0.00269	0.00979	0.00159	0.00222	0.00363
		54.9812	0.00391	0.00263	0.00273	0.0074	0.00115	0.00259	0.00771	0.00257	0.00127	0.00325
		55.0017	0.01563	0.00263	0.00638	0.01163	0.00115	0.00874	0.01231	0.000874556	0.00191	0.00175
		55.0223	0.02344	0.00359	0.00729	0.00951	0.00115	0.00384	0.00979	0.000819896	0.00254	0.00238
		55.0428	0.02734	0.00526	0.00729	0.00951	0.00346	0.00432	0.0126	0.00126	0.00191	0.00175
		55.0633	0.01563	0.00526	0.00455	0.00529	0.00231	0.0025	0.00993	0.00241	0.00222	0.00125
		55.0839	0.01953	0.00478	0.00455	0.00634	0.00231	0.00557	0.01305	0.00208	0.00429	0.00113
		55.1044	0.02344	0.00383	0.01002	0.0074	0	0.0049	0.01349	0.00197	0.00238	0.00138
		55.125	0.03906	0.00311	0.01093	0.00846	0	0.00509	0.0212	0.000218639	0.00159	0.000500626
		55.1455	0.03906	0.00335	0.00911	0.00317	0	0.00163	0.01587	0.00115	0.00111	0.00113
		55.166	0.03906	0.00311	0.00364	0.00106	0	0.00778	0.02239	0.0018	0.00175	0.00188
		55.1866	0.04297	0.00215	0.00729	0.00106	0.00231	0.00518	0.01705	0.00202	0.000952532	0.00163
		55.2071	0.03906	0.000956709	0.01184	0.00211	0.00346	0.00595	0.0215	0.000874556	0.00381	0.00388
		55.2277	0.01953	0.000956709	0.01184	0.00317	0.00231	0.00682	0.01542	0.00148	0.000635021	0.00401
		55.2482	0.01563	0.00191	0.0082	0.00423	0.00115	0.00624	0.01112	0.00235	0.00349	0.0025
		55.2687	0.02344	0.00454	0.00364	0.0074	0.00346	0.01037	0.00934	0.00333	0.00254	0.0025
		55.2893	0.01172	0.0055	0.00546	0.0074	0.00693	0.01488	0.00771	0.00159	0.00238	0.00213
		55.3098	0	0.00478	0.01184	0.00846	0.00808	0.01507	0.00356	0.0023	0.00222	0.00175
		55.3304	0.01172	0.00287	0.01275	0.00846	0.00346	0.02237	0.00504	0.00257	0.00254	0.00213
		55.3509	0.01172	0.00431	0.00729	0.00846	0.00115	0.03322	0.00386	0.00186	0.00333	0.00213
		55.3715	0.00391	0.00431	0.00273	0.00211	0	0.03907	0.004	0.0029	0.00206	0.00138
		55.392	0.00781	0.00335	0.00273	0.00529	0.00115	0.04944	0.00252	0.00273	0.00318	0.00175
		55.4125	0.03125	0.00144	0.00455	0.0074	0.00115	0.0481	0.00252	0.000601257	0.00254	0.00238
		55.4331	0.04688	0.00239	0.00364	0.00951	0	0.05271	0.00222	0.000710577	0.000635021	0.00275
		55.4536	0.03516	0.00263	0.00182	0.00634	0	0.03408	0.00489	0.00197	0.00238	0.00163
		55.4742	0.01953	0.00383	0.000910747	0.00634	0	0.0193	0.00282	0.00197	0.00381	0
		55.4947	0.01953	0.00263	0.00364	0.00317	0.00231	0.01344	0.004	0.0018	0.00222	0.00263
		55.5152	0.01172	0.00239	0.00638	0.00211	0.00346	0.01238	0.00237	0.000546597	0.000635021	0.001
		55.5358	0.01953	0.00263	0.00729	0.00317	0.00346	0.0097	0.00088968	0.00104	0.00349	0.000750939
		55.5563	0.01953	0.00454	0.0082	0.00317	0.00115	0.00931	0.0043	0.00104	0.00143	0.000500626
		55.5769	0.03125	0.00574	0.00729	0.00423	0.00115	0.00403	0.00237	0.00191	0.00159	0.00113
		55.5974	0.01953	0.00431	0.00729	0.0074	0.00231	0.00211	0.00104	0.0018	0.00365	0.0015
		55.6179	0.02344	0.00215	0.0082	0.00846	0.00462	0.00643	0.00163	0.000874556	0.00222	0.00275
		55.6385	0.01953	0.00311	0.0082	0.00634	0.00346	0.00557	0.00267	0	0.00159	0.00163
		55.659	0.02734	0.00335	0.00729	0.00529	0.00231	0.00326	0.00104	0.00164	0.00286	0.002
		55.6796	0.01953	0.00263	0.00455	0.00634	0.00577	0.00432	0.00445	0.00213	0.000793777	0.00413
		55.7001	0.02344	0.000717532	0.00182	0.00846	0.00808	0.00566	0.0046	0.0018	0.0027	0.00138
		55.7206	0.02734	0.00215	0.00273	0.00846	0.00577	0.0047	0	0.00175	0.00175	0.002
		55.7412	0.02344	0.00311	0.00364	0.00846	0	0.00547	0.00267	0	0.000952532	0.00288
		55.7617	0.02344	0.00431	0.000910747	0.00846	0.00231	0.00154	0.00104	0.000983875	0.00222	0.00138
		55.7823	0.02344	0.00431	0.00182	0.00529	0.00693	0.00106	0.00014828	0.00191	0.0027	0.00175
		55.8028	0.02344	0.00359	0.000910747	0.00317	0.01039	0.00192	0.00104	0.00159	0.00222	0.00338
		55.8233	0.00781	0.00454	0.00455	0.00529	0.00577	0.00259	0.00297	0.00131	0.00365	0.000750939
		55.8439	0.00391	0.00431	0.00546	0.00529	0.00115	0.0023	0.00104	0.000491938	0.00206	0.00238
		55.8644	0	0.00502	0.00546	0.00211	0.00115	0.00163	0.00029656	0.00191	0.00238	0.00275
		55.885	0.00781	0.00526	0.00364	0.00106	0.00115	0.000864055	0.00356	0.0018	0.00318	0.000625782
		55.9055	0.01563	0.00622	0.00638	0.00423	0.00462	0.00307	0.0007414	0.000874556	0.000793777	0.00313
		55.9261	0.02344	0.00407	0.00729	0.00529	0.00462	0.00422	0.00326	0.000819896	0.00318	0.00288
		55.9466	0.02734	0.00383	0.0082	0.00423	0.00462	0.00307	0.00415	0.0012	0.00143	0.001
		55.9671	0.03125	0.00407	0.00546	0.00634	0	0.00106	0.00208	0.00213	0.00222	0.00188
		55.9877	0.03906	0.00478	0.00273	0.00846	0.00462	0.00413	0.00311	0.00126	0.00222	0.00363
		56.0082	0.04297	0.00359	0.00546	0.00951	0.01155	0.00317	0.0083	0.00169	0.00127	0
		56.0288	0.04297	0.00191	0.01184	0.00529	0.01039	0.0024	0.00341	0.000819896	0.00222	0.003
		56.0493	0.02344	0.00215	0.01457	0.00529	0.00231	0.00278	0.00267	0.00208	0.00238	0.002
		56.0698	0.00781	0.00454	0.00911	0.00317	0.00231	0.00192	0.00297	0.00208	0.00445	0.00188
		56.0904	0	0.00502	0.00638	0.00529	0.00577	0.000288018	0.00088968	0.00191	0.00175	0.00338
		56.1109	0.00781	0.00431	0.00364	0.00211	0.00462	0.00355	0.00208	0.00246	0.00445	0.000876095
		56.1315	0.01172	0.00407	0.00455	0.00317	0.00115	0.00163	0.00059312	0.000655917	0.00175	0.002
		56.152	0.00391	0.0055	0.00546	0.00106	0.00115	0.00346	0.00029656	0.000929216	0.00175	0.002
		56.1726	0.00781	0.00383	0.00455	0.00211	0.00115	0.00374	0.00088968	0.00251	0.000476266	0.00263
		56.1931	0.03125	0.00287	0.00364	0.00529	0	0.000864055	0.00282	0.00142	0.00159	0.00125
		56.2136	0.03125	0.00287	0.00455	0.0074	0	0.00394	0.00088968	0.0018	0.0027	0.00113
		56.2342	0.00781	0.00311	0.00911	0.00846	0	0.00355	0.00489	0.00213	0.00222	0.000625782
		56.2547	0.00781	0.00311	0.00729	0.0074	0	0.00451	0.00178	0.00137	0.00143	0.00213
		56.2752	0.00781	0.00287	0.00455	0.0074	0.00115	0.00125	0.00282	0.00202	0.000476266	0.00225
		56.2958	0.02734	0.00215	0.00182	0.00634	0.00231	0.00202	0.00386	0.00197	0.00572	0.00375
		56.3163	0.05469	0.00239	0.00182	0.0074	0.00231	0.00144	0.00267	0.00104	0.00111	0.000876095
		56.3369	0.05859	0.00383	0.00455	0.00634	0.00115	0.0024	0.00252	0.00153	0.00413	0.00275
		56.3574	0.03516	0.00407	0.00911	0.00423	0.00231	0.00394	0.00208	0.00257	0.00175	0.00488
		56.378	0.02734	0.00335	0.01002	0.00211	0.00231	0.00374	0.00222	0.000601257	0.000476266	0.000750939
		56.3985	0.04297	0.00311	0.00638	0.00529	0.00115	0.00288	0.00044484	0.00164	0.00127	0.00113
		56.419	0.03516	0.00598	0.00273	0.00846	0.00115	0.00288	0.004	5.46597e-05	0.00254	0.001
		56.4396	0.03125	0.00622	0.00364	0.00846	0.00462	0.00202	0.00014828	0.000327958	0.00159	0.000375469
		56.4601	0.02344	0.00646	0.00729	0.00423	0.00462	0.0024	0.00044484	0.00164	0.00238	0.001
		56.4807	0.02344	0.00383	0.00729	0.00529	0.00231	0.00192	0.00148	0.00131	0.00238	0.00213
		56.5012	0.02344	0.00502	0.00455	0.00423	0	0.00134	0.00163	0.000983875	0.0027	0.00113
		56.5217	0.01172	0.00431	0.00182	0.00211	0.00231	9.60061e-05	0.00193	0.00109	0.00254	0.000876095
		56.5423	0.01563	0.00478	0.00364	0.00317	0.00346	0.00125	0.00341	0.00224	0.00556	0.0015
		56.5628	0.03125	0.00263	0.00364	0.00529	0.00231	0.00173	0.00252	0.00115	0.00254	0.000500626
		56.5834	0.03516	0.00144	0.00638	0.00529	0	0.00499	0.00178	0.00126	0.00365	0.00263
		56.6039	0.01563	0.00215	0.00729	0.00317	0	0.00317	0.00237	0.00142	0.00302	0.00263
		56.6245	0.03906	0.00502	0.01184	0.00529	0.00115	0.00278	0.00371	0.00175	0.00349	0.00188
		56.645	0.04688	0.00431	0.0082	0.0074	0.00346	0.000576037	0.004	0.000929216	0.00429	0.0015
		56.6655	0.05078	0.00239	0.00638	0.01163	0.00462	0.00346	0.00119	0.00295	0.00349	0.00188
		56.6861	0.03516	0.00478	0.00546	0.01163	0.00577	0.000864055	0.00163	0.000601257	0.00476	0.002
		56.7066	0.03906	0.00598	0.0082	0.00951	0.00462	0.00115	0.00237	0.00159	0.00159	0.0035
		56.7272	0.02344	0.00502	0.00638	0.00529	0.00924	0.00125	0.00104	0.00197	0.000635021	0.00413
		56.7477	0.02734	0.00311	0.00546	0.00317	0.00577	0.0023	0.00059312	0.00241	0.00333	0.00225
		56.7682	0.02344	0.00263	0.00546	0.00106	0.00462	9.60061e-05	0.00104	0.00257	0.000635021	0.00238
		56.7888	0.01953	0.00239	0.00364	0.00211	0	0.0024	0.00237	0.00246	0.000317511	0.000500626
		56.8093	0.02344	0.00502	0.00273	0.00211	0	0.00211	0.00178	0.00169	0.000635021	0.00238
		56.8299	0.05859	0.0055	0.00546	0.00317	0.00462	0.000864055	0.00371	0.00213	0.000793777	0.00188
		56.8504	0.05859	0.00526	0.00911	0.00211	0.00577	0.00134	0.00208	0.00109	0.00206	0.00125
		56.8709	0.03516	0.00335	0.00638	0.00211	0.00346	0.0047	0.00163	0.00246	0.00381	0.000876095
		56.8915	0	0.00311	0.00364	0.00317	0	0.0049	0.00163	0.000819896	0.00222	0.0015
		56.912	0	0.00311	0.00364	0.0074	0.00346	0.00547	0.0043	0.00257	0.0027	0.00338
		56.9326	0.01172	0.00478	0.00729	0.00951	0.00693	0.00586	0.00237	0.00328	0.00286	0.0025
		56.9531	0.02734	0.00407	0.01002	0.0074	0.00577	0.00336	0.00297	0.00208	0.00238	0.00275
		56.9736	0.02734	0.00335	0.00729	0.00634	0.00346	0.00451	0.00326	0.00159	0.00206	0.00138
		56.9942	0.00391	0.00263	0.00182	0.00529	0	0.00509	0.00252	0.00126	0.00413	0.00325
		57.0147	0	0.00383	0.00273	0.00846	0.00462	0.00442	0.00208	0.00235	0.00318	0.00363
		57.0353	0.00781	0.00526	0.00729	0.00529	0.00577	0.00355	0.00371	0.00284	0.000793777	0.00188
		57.0558	0.01172	0.00622	0.00638	0.00317	0.00462	0.00557	0.00311	0.00219	0.00238	0.002
		57.0763	0.01953	0.00431	0.00364	0	0	0.00278	0.00519	0.00344	0.00365	0.003
		57.0969	0.02344	0.00383	0.000910747	0.00211	0.00231	0.00461	0.0043	0.000983875	0.00318	0.00138
		57.1174	0.02734	0.00359	0.00182	0.00317	0.00346	0.00528	0.00222	0.00241	0.00206	0.003
		57.138	0.03516	0.00335	0.00455	0.00317	0.00346	0.00384	0.00119	0.00279	0.00191	0.00275
		57.1585	0.04297	0.00454	0.00638	0.00317	0	0.00413	0.00504	0.000983875	0.0046	0.00238
		57.179	0.03516	0.00574	0.00364	0.00317	0	0.00451	0.0046	0.00104	0.00143	0.00401
		57.1996	0.01172	0.00478	0.00364	0.00423	0.00115	0.00634	0.00297	0.00208	0.00191	0.00125
		57.2201	0.01563	0.00263	0.00546	0.00529	0.00577	0.00269	0.00623	0.00142	0.000793777	0.00213
		57.2407	0.03906	0.00311	0.0082	0.0074	0.00693	0.00538	0.00044484	0.00213	0.00333	0.00263
		57.2612	0.05078	0.00335	0.00455	0.00634	0.00231	0.00509	0.00519	0.00322	0.00238	0.00338
		57.2818	0.02344	0.00454	0.00455	0.00423	0.00346	0.00317	0.00282	0.00175	0.00159	0.000250313
		57.3023	0.00391	0.00574	0.00546	0.00317	0.00808	0.00557	0.00208	0.00148	0.00365	0.00225
		57.3228	0	0.00526	0.01093	0.00634	0.0127	0.00605	0.00059312	0.0018	0.00175	0.0015
		57.3434	0.01563	0.00311	0.01002	0.00634	0.01155	0.00307	0.00341	0.000929216	0.0027	0.003
		57.3639	0.05078	0.00335	0.00455	0.00317	0.00693	0.000768049	0.00044484	0.00137	0.00333	0.00238
		57.3845	0.06641	0.00526	0.00182	0.00211	0.00346	0.00346	0.00193	0.00148	0.00333	0.00275
		57.405	0.05078	0.00574	0.00638	0.00423	0.00808	0.00346	0.00029656	0.000655917	0.000793777	0.00138
		57.4255	0.03906	0.00574	0.0082	0.00529	0.0127	0.00384	0.00029656	0.00175	0.00127	0.00213
		57.4461	0.03125	0.00431	0.00729	0.00846	0.01039	0.00163	0.0046	0.00159	0.0046	0.00125
		57.4666	0.01953	0.00359	0.00546	0.0074	0.00462	0.00173	0.00237	0.000710577	0.00318	0.00138
		57.4872	0.04297	0.00335	0.00546	0.00529	0.00115	0.000672043	0.00474	0.00191	0	0.00238
		57.5077	0.06641	0.0055	0.00182	0.00317	0.00231	0.00115	0.00282	0.00169	0.00191	0.000876095
		57.5282	0.05078	0.00383	0.00638	0.00423	0.00462	0.00125	0.00311	0.00175	0.00143	0.001
		57.5488	0.01953	0.00502	0.00638	0.00423	0.00346	0.00192	0.00208	0.00295	0.0027	0.0015
		57.5693	0.00781	0.0055	0.00364	0.00317	0	0.0023	0.00341	0.00191	0.00222	0.00188
		57.5899	0.00391	0.00574	0.00182	0.00317	0.00115	0.00106	0.00237	0.00175	0.00175	0.00163
		57.6104	0	0.00359	0.00546	0.00211	0.00462	0.00202	0.00297	0.00273	0.00254	0.00213
		57.6309	0	0.00598	0.00729	0.00423	0.00693	0.00259	0.00029656	0.00339	0.00111	0.00188
		57.6515	0	0.00622	0.00638	0.00529	0.00462	0.00269	0.00148	0.00126	0.00413	0.00188
		57.672	0	0.0055	0.00729	0.00317	0.00231	0.00288	0.00489	0.00251	0.00492	0.00313
		57.6926	0	0.00359	0.00364	0.00529	0.00346	0.00269	0.00148	0.00169	0.00175	0.0025
		57.7131	0.01563	0.00287	0.00638	0.00846	0.00577	0.0023	0.00297	0.00235	0.00381	0.00288
		57.7337	0.03125	0.00359	0.00638	0.00951	0.00577	0.00365	0.00148	0.000983875	0.000952532	0.00288
		57.7542	0.02344	0.00478	0.00729	0.00529	0.00462	0.0025	0.00178	0.00131	0.00159	0.00213
		57.7747	0.00781	0.00407	0.00364	0.00846	0.00577	0.00298	0.00208	0.000819896	0.00238	0.00288
		57.7953	0.01953	0.00431	0.00364	0.00529	0.00577	0.00182	0.00297	0.00197	0.00206	0.00188
		57.8158	0.04688	0.00622	0.00455	0.0074	0.00577	0.0024	0.00593	0.00148	0.00175	0.00213
		57.8364	0.03906	0.00598	0.0082	0.00423	0.00808	0.00202	0.00356	0.000491938	0.000952532	0.00188
		57.8569	0.01953	0.00287	0.01093	0.00529	0.00462	0.00365	0.00297	0.00186	0.00159	0.000876095
		57.8774	0	0.00311	0.00546	0.00317	0.00462	0.00106	0.00282	0.00175	0.000793777	0.000876095
		57.898	0.00781	0.00431	0.00364	0.00634	0.00462	0.00134	0.00267	0.000929216	0.0027	0.00225
		57.9185	0.01563	0.00478	0.00638	0.00634	0.00693	0.0024	0.00252	0.00202	0.00159	0.0035
		57.9391	0.03516	0.00478	0.00638	0.00634	0.00924	0.00259	0.00222	0.00148	0.00222	0.000500626
		57.9596	0.04297	0.00407	0.00182	0.00317	0.01039	0.00384	0.0007414	0.00169	0.00127	0.00138
		57.9802	0.03516	0.00287	0.00273	0.00211	0.00462	0.00154	0.00029656	0.0023	0.00111	0
		58.0007	0.01172	0.00215	0.00546	0.00317	0.00231	0.00413	0.00193	0.00159	0.0027	0.00363
		58.0212	0	0.00335	0.00455	0.00529	0.00346	0.00125	0.00208	0.000710577	0.000952532	0.0025
		58.0418	0.01172	0.00407	0.00182	0.00634	0.00346	0.00211	0.00163	0.000491938	0.00333	0.000876095
		58.0623	0.02344	0.00383	0.00455	0.00634	0.00115	0.00269	0.00148	0.00159	0.00238	0.002
		58.0829	0.03516	0.00335	0.00546	0.00529	0.00231	0.000480031	0.00088968	0.000327958	0.00143	0.0015
		58.1034	0.02344	0.00335	0.00729	0.00423	0.00462	0.00192	0.00163	0.00115	0.00222	0.0025
		58.1239	0.01172	0.00502	0.00638	0.00423	0.00808	0.000288018	0.00222	0.000819896	0.00397	0.00576
		58.1445	0.01172	0.00526	0.00638	0.00634	0.00808	0.00106	0.00297	0.000327958	0.00191	0.00375
		58.165	0.01172	0.00383	0.00273	0.0074	0.00577	0.000480031	0.00163	0.00219	0.000793777	0.003
		58.1856	0.02734	0.000956709	0.00273	0.00423	0.00693	0.00173	0.00133	0.00279	0.00111	0.002
		58.2061	0.01563	0.00167	0.00182	0.00529	0.00808	0.00192	0.00267	0.00186	0.00476	0.00275
		58.2266	0.03125	0.00167	0.00546	0.00846	0.00808	0.00134	0.00222	0.00257	0.00302	0.000876095
		58.2472	0.01953	0.00215	0.00546	0.00951	0.00462	0.00134	0.00371	0.00219	0.000952532	0.00288
		58.2677	0.01563	0.00191	0.00455	0.00634	0.00462	0.00365	0.00148	0.00251	0.00254	0.00113
		58.2883	0	0.00335	0.00182	0.00211	0	0.00317	0.00371	0.00175	0.000952532	0
		58.3088	0.01172	0.00407	0.00364	0.00317	0.00346	0.00163	0.00297	0.00213	0.00175	0.00263
		58.3293	0.01563	0.00383	0.00546	0.00211	0.00808	0.00154	0.00489	0.00104	0.00302	0.0035
		58.3499	0.00781	0.00407	0.00546	0.00529	0.00808	0.00374	0.00237	0.000929216	0.00159	0.00225
		58.3704	0	0.00574	0.00455	0.00423	0.00346	0.00278	0.00341	0.000765236	0.000635021	0.00275
		58.391	0	0.00718	0.00273	0.00317	0.00231	0.00269	0.00237	0.00164	0	0.00138
		58.4115	0.00781	0.00478	0.00455	0.00106	0.00346	0.00422	0.00059312	0.00153	0.00159	0.0015
		58.432	0.01563	0.00311	0.0082	0.00211	0.00808	0.000288018	0.00237	0.00191	0.00381	0.00263
		58.4526	0.01172	0.00335	0.00638	0.00634	0.01039	0.00317	0.00044484	0.000874556	0.000793777	0.00225
		58.4731	0.00781	0.00263	0.00546	0.00634	0.00577	9.60061e-05	0.004	0.000819896	0.000476266	0.000250313
		58.4937	0.00391	0.00239	0.00455	0.00529	0.00462	0.00326	0.00222	0	0.000476266	0.000375469
		58.5142	0.01172	0.00263	0.00546	0.00317	0.00346	0.000384025	0.00208	0.00202	0.00111	0.0025
		58.5348	0.01953	0.00311	0.00455	0.00423	0.00346	0.00259	0.00148	0.00175	0.00254	0.001
		58.5553	0.03906	0.00239	0.00546	0.00317	0.00231	0.00355	0.00208	0.000983875	0.0027	0.00238
		58.5758	0.02344	0.00335	0.00638	0.00317	0.00462	0.00307	0.00282	0.000601257	0.000476266	0.000375469
		58.5964	0.01563	0.00311	0.00638	0.00423	0.00693	0.00432	0.0007414	0.00169	0.00127	0.00213
		58.6169	0.01953	0.00215	0.00455	0.00423	0.00808	0.00125	0.0046	0.00148	0.00143	0.000375469
		58.6375	0.01953	0.00311	0.00364	0.00529	0.00577	0.00278	0.00386	0.00169	0.00206	0.00338
		58.658	0.00781	0.00359	0.00455	0.00529	0.00115	0.00211	0.00311	0.00142	0.00111	0.00263
		58.6785	0.00391	0.00526	0.00729	0.00317	0.00693	0.00269	0.0043	0.000546597	0.00302	0.001
		58.6991	0	0.00478	0.01184	0	0.00924	0.00125	0.00163	0.00115	0.00143	0.0025
		58.7196	0.00391	0.00359	0.0082	0.00106	0.00808	0.00106	0.00297	0.0018	0.00254	0.00263
		58.7402	0.00391	0.000478354	0.00638	0.00211	0.00808	0.00192	0.00415	0.0018	0.000476266	0.00401
		58.7607	0.00781	0.00144	0.00364	0.00317	0.01155	0.000384025	0.00386	0.00109	0.0027	0.00401
		58.7812	0.01563	0.00335	0.00455	0.00529	0.00924	0.00211	0.00193	0.000874556	0.00286	0.00388
		58.8018	0.01953	0.00311	0.00364	0.00846	0.00577	0.00144	0.00088968	0.00126	0.00254	0.002
		58.8223	0.01172	0.00287	0.00546	0.0074	0.00577	0.00259	0.00163	0.000983875	0.00143	0.00175
		58.8429	0.00391	0.00311	0.00364	0.00529	0.00462	0.000576037	0.00133	0.00159	0.00175	0.001
		58.8634	0.01563	0.00407	0.00273	0.00317	0.00693	0	0.00474	0.000983875	0.00302	0.00426
		58.8839	0.01172	0.00215	0.00546	0	0.00808	0.00134	0.00237	0.00262	0.00127	0.00175
		58.9045	0.00781	0.00287	0.00455	0.00423	0.00577	0.0024	0.00297	0.000491938	0.00191	0.00113
		58.925	0.00391	0.00215	0.00455	0.0074	0.00231	0.00336	0.00148	0.00246	0.00222	0.000625782
		58.9456	0.01953	0.00287	0.00455	0.00951	0.00346	0.00182	0.00504	0.00126	0.00238	0.00125
		58.9661	0.03125	0.00335	0.00546	0.00423	0.00577	0.00403	0.00282	0.000273299	0.00111	0.000876095
		58.9866	0.02734	0.00359	0.00273	0.00317	0.00115	0.000576037	0.00133	0.00137	0.00191	0.00213
		59.0072	0.01563	0.00263	0.00273	0.00211	0.00693	0.00403	0.00193	0.00191	0.000952532	0.00113
		59.0277	0.01953	0.00144	0.00273	0.00423	0.00924	0.00182	0.00208	0.000874556	0.000952532	0.000750939
		59.0483	0.03516	0.00454	0.00273	0.0074	0.01039	0.00211	0.00267	0.00104	0.00206	0.000876095
		59.0688	0.03516	0.00454	0.000910747	0.00846	0.00577	0.000864055	0.00088968	0.00186	0.00143	0.0025
		59.0894	0.01172	0.00574	0.00273	0.0074	0.00924	0.00106	0.00445	0.000163979	0.00222	0.00313
		59.1099	0	0.00335	0.00546	0.00211	0.00693	0.000672043	0.00356	0.000765236	0.00286	0.0035
		59.1304	0	0.00454	0.00546	0	0.00693	0.00384	0.00311	0.00219	0.00254	0.00288
		59.151	0	0.00359	0.00638	0.00211	0.00693	0.00278	0.00163	0.000546597	0.00238	0.00163
		59.1715	0.00391	0.00263	0.00455	0.00211	0.00346	0.00211	0.00222	0.000765236	0.0027	0.00113
		59.1921	0.00781	0.00167	0.00638	0.00317	0.00231	0.00307	0.00029656	0.00126	0.0046	0.003
		59.2126	0.00391	0.0012	0.00911	0.00634	0.00577	0.000576037	0.00222	0.00202	0.00175	0.0035
		59.2331	0.00391	0.0012	0.01275	0.0074	0.00577	0.00384	0.00208	0.00164	0.00333	0.00113
		59.2537	0.00781	0.00167	0.0082	0.00529	0.00346	0.0025	0.00252	0.00191	0.00286	0.00163
		59.2742	0.01953	0.00359	0.00364	0.00423	0.00346	0.00163	0.00356	0.00137	0.00254	0.001
		59.2948	0.01563	0.00263	0.000910747	0.0074	0.00346	0.00125	0.00311	0.00115	0.00206	0.002
		59.3153	0.01563	0.00144	0.000910747	0.00529	0.00462	0.00115	0.00489	0.00164	0.00159	0.002
		59.3359	0.02344	0.00263	0.00455	0.00211	0.00693	0.00144	0.004	0.000601257	0.00159	0.00263
		59.3564	0.05078	0.00502	0.00729	0.00317	0.00808	0.00182	0.00267	0.00169	0	0.000625782
		59.3769	0.03906	0.00502	0.00546	0.00423	0.00808	0.00298	0.00386	0.00137	0.00238	0.0015
		59.3975	0.01172	0.00359	0.00364	0.00317	0.00693	0.00192	0.00222	0.00191	0.00127	0.0025
		59.418	0	0.00311	0.00364	0.00106	0.01039	0.00182	0.00297	0.000983875	0.00111	0.00238
		59.4385	0.00391	0.00335	0.00546	0.00423	0.00808	0.00307	0.00148	0.00126	0.0046	0.00401
		59.4591	0.01953	0.00359	0.00638	0.00423	0.00693	0.00422	0.00311	0.000819896	0.00302	0.00163
		59.4796	0.03125	0.00383	0.00911	0.00211	0.00346	0.00269	0.00282	0.000874556	0.00254	0.000625782
		59.5002	0.01953	0.00263	0.0082	0.00317	0.00346	0.00173	0.00133	0.00164	0.000317511	0.001
		59.5207	0.00781	0.00239	0.00546	0.00317	0.00115	0.00288	0.00504	0.000765236	0.000793777	0.00288
		59.5413	0.00391	0.00191	0.00455	0.00529	0.00346	0.00269	0.00326	0.00186	0.00286	0.00325
		59.5618	0.01953	0.00263	0.00364	0.0074	0.00577	0.00115	0.00178	0.000491938	0.00286	0.001
		59.5823	0.01953	0.00191	0.00273	0.01057	0.00693	0.00509	0.00311	0.00109	0.00238	0.00238
		59.6029	0.01172	0.00215	0.00273	0.0074	0.00577	0.00182	0.00237	0.000546597	0.000635021	0.001
		59.6234	0	0.00215	0.00273	0.00529	0.00577	0.00269	0.00237	0.00251	0.000793777	0.0035
		59.644	0	0.00287	0.00182	0.00317	0.00924	0.00336	0.0046	0.00131	0.0027	0.00175
		59.6645	0.01172	0.00335	0.00455	0	0.01155	0.00528	0.00504	0.00169	0.00222	0.00363
		59.685	0.01563	0.00383	0.00546	0.00317	0.00924	0.00173	0.00237	0.00213	0.0046	0.00275
		59.7056	0.01172	0.00263	0.00364	0.01057	0.00808	0.00269	0.00415	0.00115	0.00175	0.002
		59.7261	0	0.00359	0.00638	0.00951	0.00808	0.00461	0.00549	0.00186	0.00159	0.002
		59.7467	0	0.00359	0.01093	0.00211	0.01039	0.00154	0.00356	0.000929216	0.00159	0.00113
		59.7672	0.01172	0.00287	0.00911	0.00106	0.00808	0.00326	0.00311	0.00131	0.00619	0.00338
		59.7878	0.02344	0.00144	0.00729	0.00317	0.00924	0.00432	0.00326	0.000218639	0.00365	0.000750939
		59.8083	0.01953	0.00167	0.00455	0.00317	0.00462	0.00586	0.00311	0.0012	0.0027	0.000250313
		59.8288	0.01563	0.00287	0.00546	0.00317	0.00577	0.00374	0.00237	0.000218639	0.00175	0.000876095
		59.8494	0.01953	0.00215	0.00455	0.00317	0.00924	0.00442	0.00222	0.000765236	0.000793777	0.00113
		59.8699	0.05469	0.00191	0.00546	0.00211	0.01039	0.00451	0.00252	0.000765236	0.00191	0.0025
		59.8905	0.05078	0.00167	0.00182	0	0.00808	0.00442	0.00356	0.000765236	0.00238	0.00238
		59.911	0.05078	0.00335	0.00182	0.00317	0.00693	0.00259	0.00148	0.00159	0.00127	0.00238
		59.9315	0.01953	0.00167	0.00273	0.00634	0.00462	0.00326	0.00326	0.00202	0.00111	0.00275
		59.9521	0.02344	0.00263	0.00455	0.00529	0.00462	0.00202	0.00237	0.00148	0.0027	0.00325
		59.9726	0.01563	0.00263	0.00546	0.00634	0.0127	0.00442	0.00222	0.00202	0.00175	0.00363
		59.9932	0.03516	0.00287	0.00638	0.0074	0.01155	0.00269	0.00222	0.0023	0.00413	0.00388
		60.0137	0.03125	0.00239	0.00455	0.00634	0.00462	0.00384	0.00445	0.0023	0.00254	0.00313
		60.0342	0.03125	0.00335	0.00546	0.00317	0	0.00355	0.00371	0.00213	0.00159	0.00213
		60.0548	0.02344	0.00191	0.0082	0.00423	0.00693	0.000576037	0.00326	0.00175	0.00143	0.0025
		60.0753	0.01172	0.000956709	0.0082	0.00634	0.00924	0.00278	0.00371	0.00191	0.00429	0.002
		60.0959	0.01563	0.00215	0.00911	0.00423	0.00808	0.0049	0.004	0.00159	0.00286	0.00113
		60.1164	0.01953	0.00215	0.00911	0.00317	0.00924	0.00403	0.004	0.000546597	0.00413	0.0025
		60.1369	0.02344	0.00144	0.0082	0.00106	0.01039	0.000672043	0.00326	0	0.00318	0.0025
		60.1575	0.01953	0.00167	0.00546	0.00211	0.00924	0.0024	0.004	0.00137	0.00333	0.000750939
		60.178	0.01563	0.00144	0.00546	0.00317	0.00924	0.00413	0.00326	0.00186	0.00333	0.00275
		60.1986	0.01563	0.000717532	0.00455	0.00529	0.00808	0.0049	0.00222	0.00224	0.0027	0.0025
		60.2191	0.00781	0.00311	0.000910747	0.00529	0.00693	0.00355	0.00252	0.00109	0.00524	0.00138
		60.2396	0.01953	0.00478	0.00182	0.00211	0.00231	0.00547	0.00208	0.00202	0.00111	0.00263
		60.2602	0.01953	0.00359	0.00273	0.00106	0.00693	0.0047	0.00208	0.00186	0.00349	0.00313
		60.2807	0.01953	0.00215	0.00638	0.00211	0.00808	0.00442	0.00222	0.00322	0.000476266	0.00325
		60.3013	0.00781	0.00311	0.00638	0.00423	0.00924	0.0072	0.00386	0.00246	0.00238	0.00438
		60.3218	0.00391	0.00191	0.00638	0.00211	0.00577	0.00538	0.00267	0.00312	0.00175	0.00463
		60.3424	0.00391	0.00167	0.00455	0.0074	0.00693	0.00672	0.00415	0.0023	0.00191	0.0035
		60.3629	0.02344	0.00144	0.00546	0.00846	0.00808	0.00595	0.00445	0.000765236	0.00302	0.002
		60.3834	0.03125	0.000956709	0.00638	0.0074	0.00693	0.00547	0.00208	0.00235	0.00175	0.00263
		60.404	0.03125	0.000239177	0.00638	0.00317	0.00808	0.00547	0.00519	0.00126	0.00254	0.00163
		60.4245	0.02344	0.00311	0.00729	0.00423	0.00577	0.00432	0.0043	0.00191	0.00111	0.00313
		60.4451	0.01953	0.00335	0.0082	0.00317	0.00346	0.00595	0.00578	0.00148	0.00206	0.00263
		60.4656	0.01563	0.00167	0.00911	0	0.00346	0.00211	0.00593	0.00153	0.00365	0.000500626
		60.4861	0.02344	0.000956709	0.01002	0.00317	0.00693	0.00576	0.00489	0.000218639	0.00159	0.00238
		60.5067	0.03125	0.00287	0.00729	0.00423	0.00462	0.00691	0.004	0.000437278	0.00238	0.0025
		60.5272	0.01563	0.00502	0.00546	0.00423	0.00462	0.00538	0.00341	0.00208	0.00349	0.00363
		60.5478	0.01563	0.00454	0.00638	0.00106	0.00693	0.00528	0.00652	0.00191	0.00206	0.000375469
		60.5683	0.00391	0.00359	0.00546	0.00106	0.00693	0.00634	0.00059312	0.00213	0.00238	0.00238
		60.5888	0.02344	0.00239	0.00273	0.00106	0.00462	0.00528	0.00282	0.00213	0.00175	0.0025
		60.6094	0.03125	0.00311	0.00364	0.00529	0.00693	0.00384	0.00578	0.00191	0.00254	0.00275
		60.6299	0.03516	0.00311	0.00546	0.00846	0.00693	0.00672	0.00178	0.00159	0.00143	0.00476
		60.6505	0.01563	0.00215	0.00455	0.00634	0.00577	0.00576	0.00356	0.00137	0.00111	0.00363
		60.671	0.00781	0.00215	0.00546	0.00529	0.00577	0.00422	0.00563	0.0012	0.00476	0.0025
		60.6915	0.01953	0.00215	0.00729	0.00634	0.00808	0.00403	0.00519	0.000601257	0.00413	0.00163
		60.7121	0.02344	0.00311	0.00911	0.00634	0.00693	0.00326	0.00104	0.00104	0.0027	0.003
		60.7326	0.02344	0.00167	0.0082	0.00423	0.00924	0.00509	0.00504	0.00142	0.00318	0.00488
		60.7532	0.00781	0.00239	0.01002	0.00317	0.01039	0.00442	0.00252	0.000655917	0.00127	0.00188
		60.7737	0.01172	0.00287	0.00638	0.00317	0.00924	0.0047	0.0007414	0.00153	0.00286	0.0015
		60.7942	0	0.00287	0.00455	0.00317	0.00462	0.0047	0.00593	0	0.00333	0.00113
		60.8148	0	0.000717532	0.00455	0.00529	0.00462	0.0048	0.00489	0.0018	0.00238	0.001
		60.8353	0.01172	0.00191	0.00638	0.00211	0.00577	0.00422	0.00311	0.00224	0.00175	0.003
		60.8559	0.02344	0.00287	0.00455	0.00529	0.00346	0.00576	0.00415	0.00148	0.000476266	0.00275
		60.8764	0.03516	0.00335	0.00729	0.00529	0.00577	0.00403	0.00519	0.00251	0.00206	0.000500626
		60.897	0.01563	0.00287	0.00638	0.00423	0.00693	0.00451	0.00252	0.00197	0.00254	0.000250313
		60.9175	0.00391	0.00335	0.00364	0.00317	0.00462	0.00403	0.00549	0.00126	0.00587	0.00338
		60.938	0.02344	0.00359	0.00455	0.00529	0	0.00374	0.00682	0.00175	0.00254	0.0035
		60.9586	0.02734	0.00239	0.00638	0.00529	0.00346	0.00528	0.00148	0.000382618	0.00397	0.00325
		60.9791	0.03125	0.00287	0.00364	0.00317	0.00462	0.00461	0.00252	0.0012	0.00302	0.0015
		60.9997	0.01953	0.00263	0.00364	0.00529	0.00462	0.00374	0.00282	0.000710577	0.00254	0.00213
[truncated: 438 more rows]

## Sheet: Fig.2
Fig.2A
50wt.% BNNS		60wt.% BNNS		70wt.% BNNS		80wt.% BNNS		90wt.% BNNS
Strain	Stress	Strain	Stress	Strain	Stress	Strain	Stress	Strain	Stress
0	0.9288	0.0002	5.0507	0.0001	4.1341	0.0001	3.6094	0.0238	709.067
0.2818	434.581	0.3469	515.141	0.2132	720.462	0.0392	683.963	0.0383	1048.22
0.5482	686.454	0.6802	716.438	0.4138	1019.38	0.0662	1195.41	0.0521	1419.71
0.8146	872.824	1.014	871.559	0.6136	1248.52	0.0932	1673.55	0.065	1733.87
1.0809	1021.37	1.3473	1000.54	0.8134	1445.47	0.1199	2004.84	0.0778	2000.1
1.3478	1158.78	1.6808	1114.84	1.014	1614.14	0.1461	2217.79	0.0914	2223.41
1.6146	1282.63	2.014	1218	1.2136	1757.17	0.1728	2422.14	0.1311	2663.46
1.8813	1393.32	2.3473	1315.97	1.4132	1883.61	0.1997	2562.69	0.1723	2969.09
2.1479	1494.95	2.6804	1410.28	1.614	2014.12	0.2258	2705.9	0.2119	3214.91
2.4151	1593.26	3.0135	1498.06	1.8136	2138.44	0.2537	2846.97	0.2517	3380.18
2.6818	1679.09	3.3469	1576.46	2.0134	2244.65	0.2795	2953.76	0.2916	3529.57
2.9481	1767.26	3.6805	1649.89	2.2142	2340.46	0.3067	3074.76	0.3319	3668.33
3.2148	1865.17	4.0137	1720.28	2.4132	2426.3	0.3329	3159.1	0.3719	3803.98
3.481	1943.75	4.3477	1792.45	2.6132	2505.81	0.36	3264.29	0.4114	3911.53
3.7478	2012.09	4.6812	1863.86	2.814	2598.22	0.3864	3339.15	0.4517	3997.28
4.0147	2074.21	5.0139	1921.82	3.0136	2673.97	0.4132	3437.99	0.4923	4121.09
4.2814	2139.88	5.3473	1975.71	3.2132	2748.37	0.4397	3521.5	0.5315	4186.81
4.5481	2213.97	5.6805	2034.65	3.414	2817.64	0.467	3605.85	0.5717	4275.77
4.8148	2277.72	6.0137	2085.3	3.6134	2878.67	0.4931	3685.44	0.6117	4345.6
5.0815	2334.88	6.347	2143.46	3.8129	2932.5	0.5205	3767.51	0.6521	4429.61
5.3485	2403.69	6.6801	2205.07	4.0139	2989.69	0.5461	3827.3	0.6914	4492.17
5.6151	2467.73	7.0139	2261.39	4.2137	3049.95	0.5738	3908.44	0.7315	4552.14
5.8813	2519.68	7.3472	2301.43	4.4134	3100.59	0.5997	3957.73	0.7724	4661.74
6.1478	2563.51	7.6807	2350.23	4.6142	3135.72	0.6271	4043.92	0.8125	4734.42
6.4147	2613.49	8.0141	2392.77	4.8135	3157.7	0.653	4077.35	0.8515	4742.56
6.6813	2657.55	8.3473	2425.16	5.0131	3211.33	0.6799	4146.17	0.8912	4805.61
6.9479	2689.91	8.6803	2451.85	5.2141	3247.61	0.7063	4198.3	0.9323	4867.78
7.2148	2729.03	9.0134	2484.9	5.4136	3258.14	0.7333	4262.15	0.9721	4936.78
7.4818	2764.88	9.3471	2521.74	5.6132	3294.58	0.759	4302.44	1.0112	4939.47
7.7485	2812.17	9.6804	2554.46	5.8143	3326.09	0.7874	4390.32	1.0519	4977.12
8.0154	2852.41	10.0138	2580.08	6.0135	3342.08	0.8124	4404.87	1.0919	5014.29
8.2813	2880.71	10.3479	2612.59	6.2135	3339.61	0.9464	4678.71	1.1317	5021.06
8.5476	2903.45	10.681	2640.24	6.4141	3303.66	1.0793	4895.15	1.1718	4956
8.8143	2934.69	11.0141	2664.05	6.5285	3235.73	1.2131	5130.39	1.1718	4956
9.0808	2957.49	11.3471	2683.65	6.6136	3165.41	1.3463	5312.86	1.185	4877.34
9.348	2994.11	11.6805	2696.43	6.6887	3066.47	1.4795	5523.31	1.1986	4769.78
9.6146	3019.22	12.0138	2701.1	6.7289	2962.93	1.6132	5718.18	1.2119	4592.79
9.8817	3043.47	12.3471	2724.68	6.7679	2686.76	1.7463	5870.14	1.2248	4044.89
10.1482	3074.11	12.6799	2738.9	6.8083	2390.11	1.8802	6014.12	1.2317	3600.55
10.415	3102.51	13.0141	2760.3	6.8488	2047.3	2.0125	6127.22	1.2385	2478.2
10.6817	3120.87	13.3475	2769.53	6.8883	1737.85	2.1464	6271.56	1.2456	1898.73
10.9478	3135.62	13.6808	2772.82	6.9283	890.349	2.2795	6392.52	1.2524	1190.98
11.2147	3149.68	14.0139	2775.91			2.413	6515.37
11.4813	3167.02	14.3471	2790.91			2.5463	6606.21
11.7479	3176.25	14.6801	2785.82			2.6795	6700.07
12.0147	3180.21	15.0135	2796.67			2.8133	6797.66
12.2812	3191.03	15.3472	2817.68			2.9463	6896.57
12.5481	3194.6	15.6802	2813.97			3.0801	6984.09
12.8153	3202.97	16.0136	2812.52			3.2128	7047
13.0815	3216.25	16.3478	2822.6			3.3464	7108.86
13.3475	3206.81	16.6811	2828.9			3.4795	7165.88
13.6145	3203.39	17.014	2836.31			3.6132	7262.06
13.8813	3214.63	17.3472	2839.43			3.7465	7312.78
14.148	3234.6	17.6804	2828.47			3.8796	7365.98
14.4144	3239.85	18.0136	2819.73			4.0133	7430.25
14.6811	3232.86	18.3467	2798.44			4.1403	7435.29
14.9481	3210.52	18.6804	2791.24			4.2003	7390.49
15.2151	3170.22	19.0142	2774.36			4.2206	7318.53
15.4814	3117.09	19.3474	2750.15			4.2309	7256.01
15.7478	3010.91	19.681	2719.97			4.2403	7178.88
16.0142	2701.95	20.0141	2678.71			4.2504	7113.67
		20.3473	2633.26			4.2604	7028.84
		20.68	2513.76			4.2707	6889.28
		21.0137	2308.48			4.2811	6581.27
		21.3472	1922.98			4.2905	6163.83
						4.3	5720.83
						4.3101	5349.7
						4.3206	4968.68
						4.3309	4565.45
						4.3406	3731.18

## Sheet: Fig.3
Fig. 3A									Fig. 3B									Fig.3C						Fig.3d
	this work	Cutting&stacking	Vaccum-assisted	External field	Template-assisted	3D printing			BN loading	Rt @ 50psi			Rt @ 100psi						this work	commercial	conductive				This work	Products_HENKEL	Products_Chomerics	Products_Honeywell	Graphite/Rubber	CNT
BN loading	Thermal conductivity										0.21342	0.20197	0.16384	0.1886	0.19553			Pressure	Keff	Keff	Keff			Thermal conductance
50	14								60	0.17496	0.19061	0.19997	0.1454	0.17092	0.17068			50	9.394					Keff	100	37.234	54.9681	45.8085	53.7234	19.4043
60	23								70	0.19558	0.13468	0.176	0.16505	0.12159	0.11645			100	12.917					Softness	80.5	55.5	100	62.5
70	30								80	0.61521	0.35513	0.4906	0.43146	0.37901	0.27108			50		3.875				Volume resistivity	100	91.6667	100	97.5
80	33								90	0.50518	0.59987		0.36558	0.42193				50		5.617				Dielectric strength	100	38.2775	24.4019	57.4163
90	51																	50		4.306
65.2		6.94																50			1.824
30		3.5																10			5.049
60		7.62																75			4.122
45		5.4																80			2.677
46.5			9															441			12.5
33			4.22
30.7				1.54
60				5.65
74				12.1
69.5				2.25
73					6.1
48					4.38
85					11.5
15					3.87
20						1.77
50						5.56

## Sheet: Fig.4
Fig. 4A									Fig. 4B					Fig. 4D											Fig. 4E					Fig. 4F
BN loading	Rm			Rc						70 wt.% @ 50psi	90 wt.% @ 50psi				30_H_Edge	30_O_Edge	45_H_Edge	45_O_Edge	60_H_Edge	60_O_Edge	90_O_Edge	90_O_Edge			Contact angle	Overlapping(<10THz)	Thermal conductance				30	45	60	90
50	0.12463	0.12621	0.12749	0.05281	0.08721	0.07448			Thickness	Rc				Frequency	PDOS										30	0.34692	466.05			ω	Γ(ω)
60	0.06517	0.06467	0.06439	0.10979	0.12594	0.13558			0.208	0.08365				0.15915	8.54331e-05	0.000108244	5.89733e-05	8.26564e-05	5.90799e-05	7.95412e-05	5.00488e-05	8.09404e-05			45	0.29067	288.89			1	9.15	4.75	3.32	3.27
70	0.05078	0.05103	0.05117	0.1448	0.08365	0.12483			0.63942	0.17172				0.23873	9.4678e-05	0.000119766	6.71935e-05	9.75573e-05	6.6665e-05	9.05865e-05	5.52929e-05	9.18651e-05			60	0.28843	242.33			2	8.26	4.02	3.77	3.32
80	0.04657	0.04671	0.04674	0.56864	0.30842	0.44386			0.76954	0.1448				0.31831	0.000107107	0.000135346	7.82239e-05	0.000118056	7.69713e-05	0.00010662	6.24455e-05	0.000106718			90	0.26555	237.04			3	8.8	4.97	3.55	3.49
90	0.02956	0.03087		0.47451	0.569				0.91141	0.16431				0.39789	0.000122263	0.000154504	9.16235e-05	0.000143817	8.96947e-05	0.00012805	7.13323e-05	0.000125127								4	8.48	5.63	3.59	3.73
									0.965	0.12483				0.47746	0.000139626	0.000176716	0.000106875	0.00017445	0.000104459	0.000155199	8.17487e-05	0.000146705								5	10.4	5.3	4.27	3.88
									1.55445	0.18501				0.55704	0.000158659	0.00020146	0.000123421	0.000209534	0.000120827	0.000188197	9.34702e-05	0.000171086								6	13.9	6.09	3.9	3.45
BN loading	Shore hardness (A)													0.63662	0.000178844	0.000228259	0.0001407	0.00024865	0.000138323	0.000226895	0.000106263	0.000197967								7	11.5	5.17	4.08	3.52
50	35	33	42	38					0.417		0.35941			0.7162	0.000199714	0.000256714	0.000158183	0.000291404	0.00015645	0.000270805	0.00011989	0.000227127								8	13.1	5.91	4.28	4.59
60	63	65	62	63					0.399		0.29626			0.79577	0.000220878	0.000286516	0.000175416	0.000337455	0.000174717	0.000319094	0.00013412	0.000258431								9	10	6.23	3.95	3.53
70	84	90	91	86					0.838		0.30364			0.87535	0.000242034	0.000317454	0.000192041	0.000386528	0.000192666	0.000370621	0.000148728	0.000291818								10	10.2	6.27	5.5	4.55
80	92	92							1.18		0.44558			0.95493	0.000262967	0.000349393	0.000207826	0.00043841	0.000209899	0.00042402	0.000163499	0.000327281								11	21.4	6.5	5.48	5.38
90	96	96							1.302		0.46885			1.03451	0.000283545	0.000382264	0.00022267	0.000492943	0.000226095	0.000477826	0.000178224	0.000364833								12	4.07	5.12	5.27	7.48
									1.415		0.42054			1.11408	0.000303703	0.000416032	0.000236599	0.000549987	0.00024103	0.00053062	0.000192703	0.000404479								13	11	4.7	2.81	3.17
									1.696		0.41434			1.19366	0.000323424	0.000450678	0.000249753	0.000609389	0.000254584	0.000581191	0.000206743	0.00044619								14	9.43	5.68	3.36	3.4
														1.27324	0.000342714	0.000486181	0.000262355	0.000670932	0.00026674	0.000628676	0.000220162	0.000489892								15	9.9	6.28	4.28	1.94
														1.35282	0.000361591	0.000522508	0.000274672	0.000734293	0.00027757	0.000672682	0.000232788	0.000535454								16	9.9	3.86	3.07	2.17
														1.43239	0.00038006	0.000559615	0.000286978	0.000799018	0.000287226	0.000713354	0.000244467	0.000582706								17	12.4	2.3	2.77	1.57
														1.51197	0.000398109	0.000597449	0.000299502	0.0008645	0.00029591	0.000751401	0.00025507	0.000631441								18	4.08	2.77	3.63	2.76
														1.59155	0.000415699	0.000635957	0.000312397	0.000930002	0.000303856	0.000788059	0.000264498	0.000681445								19	7.75	2.6	2.4	2.12
														1.67113	0.000432762	0.000675092	0.000325712	0.00099469	0.000311304	0.000825003	0.000272692	0.000732505								20	0.0572	3.63	0.942	1.84
														1.7507	0.000449204	0.000714808	0.000339373	0.00106	0.00031848	0.000864213	0.000279636	0.000784429								21	4.57	1.08	1.06	1.99
														1.83028	0.000464908	0.000755059	0.000353188	0.00112	0.000325585	0.000907807	0.000285365	0.000837047								22	0.547	1.02	1.13	1.54
														1.90986	0.000479744	0.000795778	0.000366867	0.00118	0.000332784	0.000957863	0.000289963	0.000890216								23	3.34	1.55	1.46	1.49
														1.98944	0.000493572	0.00083686	0.000380047	0.00123	0.000340203	0.00102	0.000293565	0.000943819								24	1.62	2.13	1.7	1.77
														2.06901	0.000506254	0.00087814	0.000392343	0.00128	0.000347934	0.00108	0.000296348	0.000997763								25	4.83	2.92	0.829	2.22
														2.14859	0.00051766	0.000919376	0.000403388	0.00133	0.000356037	0.00116	0.000298528	0.00105								26	6.02	1.99	1.42	2.81
														2.22817	0.000527678	0.000960245	0.000412881	0.00137	0.000364544	0.00125	0.000300346	0.00111								27	3.94	2.65	1.49	2.36
														2.30775	0.000536223	0.001	0.000420633	0.00141	0.000373461	0.00135	0.000302054	0.00116								28	3.19	2.68	1.38	1.12
														2.38732	0.000543245	0.00104	0.00042659	0.00145	0.000382772	0.00146	0.000303906	0.00122								29	2.84	2.66	2.28	2.24
														2.4669	0.000548737	0.00108	0.000430849	0.00149	0.000392433	0.00158	0.000306135	0.00127								30	2.26	3.71	1.66	2.73
														2.54648	0.000552745	0.00111	0.000433659	0.00152	0.000402367	0.00171	0.000308946	0.00133								31	5.37	3.76	3.07	2.64
														2.62606	0.000555369	0.00115	0.000435402	0.00156	0.000412462	0.00183	0.000312495	0.00139								32	5.97	3.92	2.53	3.41
														2.70563	0.000556769	0.00118	0.000436564	0.00161	0.00042257	0.00196	0.000316884	0.00145								33	4.83	5.28	2.79	3.17
														2.78521	0.000557162	0.00121	0.000437688	0.00165	0.000432504	0.00209	0.000322148	0.00151								34	8.81	5.86	3.15	3.94
														2.86479	0.00055682	0.00123	0.000439334	0.0017	0.000442054	0.00221	0.000328257	0.00157								35	10.1	6.97	4.91	4.63
														2.94437	0.000556057	0.00126	0.000442029	0.00175	0.000450996	0.00232	0.000335115	0.00164								36	14.5	7.19	5.7	7.19
														3.02394	0.000555216	0.00129	0.000446221	0.00181	0.00045912	0.00242	0.000342573	0.00171								37	14.7	9.86	6.62	7.09
														3.10352	0.000554656	0.00132	0.000452244	0.00187	0.000466246	0.00251	0.000350441	0.00178								38	17.9	10.4	7.8	7.45
														3.1831	0.000554733	0.00135	0.000460296	0.00194	0.000472262	0.00258	0.000358513	0.00185								39	9.65	6.21	2.18	0.622
														3.26268	0.000555776	0.00139	0.000470417	0.002	0.000477137	0.00264	0.000366588	0.00192								40	5.13	3.94	4.53	4.3
														3.34225	0.000558074	0.00144	0.000482495	0.00208	0.000480944	0.00269	0.000374498	0.002								41	12.1	4.34	4.09	5.68
														3.42183	0.000561859	0.00149	0.000496276	0.00215	0.000483864	0.00272	0.000382137	0.00207								42	11.4	9.71	5.16	8.63
														3.50141	0.000567292	0.00154	0.000511384	0.00223	0.000486181	0.00274	0.000389473	0.00214								43	12.6	4.32	4.1	3.85
														3.58099	0.000574457	0.00161	0.000527356	0.00232	0.000488264	0.00275	0.000396568	0.0022								44	10.1	6.13	4.18	2.86
														3.66056	0.00058336	0.00167	0.000543681	0.0024	0.000490536	0.00275	0.000403576	0.00226								45	10.1	8.09	5.03	6.48
														3.74014	0.000593935	0.00175	0.000559845	0.00249	0.000493439	0.00274	0.000410736	0.00232								46	0.452	8.67	2.22	1.57
														3.81972	0.000606053	0.00182	0.00057538	0.00257	0.000497393	0.00273	0.000418352	0.00236								47	-14.9	-7.01	-4.82	-6.42
														3.8993	0.000619537	0.00189	0.000589905	0.00266	0.000502757	0.00271	0.000426762	0.00241								48	-18.1	-7.02	-5.44	-8.82
														3.97887	0.000634187	0.00196	0.000603173	0.00274	0.000509798	0.0027	0.000436304	0.00245								49	-17.9	-12.1	-6.63	-10.1
														4.05845	0.000649798	0.00203	0.000615099	0.00282	0.000518666	0.0027	0.000447275	0.00248								50	-16.9	-14.1	-7.45	-8.02
														4.13803	0.000666188	0.00209	0.000625779	0.0029	0.000529395	0.0027	0.000459899	0.00252								51	-13.6	-9.99	-6.74	-5.9
														4.21761	0.000683219	0.00214	0.000635498	0.00297	0.000541903	0.00271	0.0004743	0.00255								52	-11.6	-7.81	-4.98	-4.94
														4.29718	0.000700816	0.00219	0.000644715	0.00303	0.000556017	0.00273	0.000490484	0.00259								53	-8.81	-6.41	-4.23	-4.22
														4.37676	0.000718979	0.00223	0.000654032	0.00309	0.000571509	0.00276	0.000508337	0.00263								54	-7.64	-5.23	-3.52	-3.54
														4.45634	0.000737784	0.00228	0.000664147	0.00314	0.000588127	0.00279	0.000527646	0.00267								55	-7.46	-4.64	-3.19	-3.07
														4.53592	0.000757383	0.00232	0.000675792	0.00319	0.00060564	0.00284	0.000548114	0.00272								56	-6.2	-4.19	-2.79	-2.9
														4.61549	0.000777983	0.00236	0.000689664	0.00324	0.000623868	0.0029	0.000569405	0.00278								57	-5.85	-3.88	-2.45	-2.62
														4.69507	0.000799822	0.00241	0.000706354	0.00329	0.000642712	0.00297	0.000591181	0.00283								58	-4.92	-3.41	-2.32	-2.33
														4.77465	0.000823134	0.00247	0.000726283	0.00334	0.000662159	0.00305	0.000613136	0.00289								59	-5.29	-3.07	-2.24	-2.17
														4.85423	0.00084811	0.00255	0.000749648	0.00339	0.000682287	0.00313	0.000635032	0.00295								60	-4.52	-2.99	-1.96	-2
														4.9338	0.000874861	0.00263	0.000776393	0.00345	0.000703243	0.00321	0.000656715	0.00301								61	-4.09	-2.6	-1.87	-1.78
														5.01338	0.000903376	0.00272	0.000806199	0.00351	0.000725214	0.0033	0.000678119	0.00306								62	-3.83	-2.53	-1.69	-1.63
														5.09296	0.000933499	0.00283	0.0008385	0.00358	0.000748393	0.00339	0.000699255	0.00312								63	-3.37	-2.35	-1.52	-1.59
														5.17254	0.000964911	0.00295	0.000872528	0.00365	0.000772938	0.00347	0.000720185	0.00318								64	-3.32	-2.2	-1.49	-1.52
														5.25211	0.00099713	0.00308	0.000907371	0.00373	0.000798931	0.00356	0.000740993	0.00324								65	-3.61	-2.04	-1.43	-1.42
														5.33169	0.00103	0.00321	0.000942047	0.00381	0.000826348	0.00364	0.000761742	0.00331								66	-3.2	-1.96	-1.32	-1.35
														5.41127	0.00106	0.00334	0.000975583	0.00389	0.000855035	0.00371	0.000782447	0.00337								67	-2.91	-1.83	-1.22	-1.29
														5.49085	0.00109	0.00346	0.00101	0.00398	0.000884705	0.00378	0.000803046	0.00344								68	-2.77	-1.77	-1.18	-1.25
														5.57042	0.00112	0.00358	0.00104	0.00407	0.000914944	0.00384	0.000823394	0.00352								69	-2.54	-1.66	-1.11	-1.1
														5.65	0.00115	0.00368	0.00106	0.00416	0.000945229	0.0039	0.000843267	0.0036								70	-2.54	-1.46	-1.13	-1.09
														5.72958	0.00117	0.00378	0.00108	0.00424	0.000974969	0.00394	0.000862384	0.00368								71	-2.2	-1.52	-1.01	-1.06
														5.80916	0.00119	0.00385	0.0011	0.00433	0.001	0.00398	0.000880443	0.00377								72	-2.54	-1.44	-1.02	-1.06
														5.88873	0.0012	0.00391	0.00112	0.00442	0.00103	0.00402	0.000897166	0.00387								73	-2.43	-1.39	-0.912	-0.994
														5.96831	0.00121	0.00396	0.00113	0.0045	0.00105	0.00405	0.000912343	0.00397								74	-2.27	-1.33	-0.948	-0.952
														6.04789	0.00122	0.00399	0.00113	0.00458	0.00108	0.00408	0.000925876	0.00408								75	-2.09	-1.23	-0.954	-0.941
														6.12747	0.00122	0.00401	0.00114	0.00466	0.0011	0.00411	0.000937805	0.0042								76	-1.94	-1.28	-0.912	-0.905
														6.20704	0.00122	0.00402	0.00114	0.00473	0.00111	0.00414	0.000948326	0.00432								77	-2	-1.26	-0.86	-0.868
														6.28662	0.00123	0.00403	0.00114	0.0048	0.00112	0.00418	0.000957781	0.00444								78	-1.94	-1.17	-0.83	-0.826
														6.3662	0.00123	0.00404	0.00114	0.00487	0.00113	0.00422	0.000966637	0.00458								79	-1.82	-1.14	-0.813	-0.841
														6.44578	0.00123	0.00406	0.00114	0.00493	0.00114	0.00428	0.000975436	0.00472								80	-2	-1.09	-0.791	-0.771
														6.52535	0.00124	0.00407	0.00114	0.00498	0.00115	0.00435	0.000984747	0.00486								81	-1.78	-1.04	-0.756	-0.77
														6.60493	0.00125	0.0041	0.00114	0.00503	0.00115	0.00444	0.000995101	0.00502								82	-1.61	-0.982	-0.742	-0.726
														6.68451	0.00126	0.00414	0.00114	0.00507	0.00116	0.00454	0.00101	0.00517								83	-1.74	-0.948	-0.672	-0.656
														6.76409	0.00128	0.00419	0.00114	0.0051	0.00117	0.00464	0.00102	0.00532								84	-1.42	-0.92	-0.686	-0.646
														6.84366	0.0013	0.00426	0.00115	0.00513	0.00117	0.00476	0.00104	0.00547								85	-1.4	-0.923	-0.645	-0.623
														6.92324	0.00132	0.00434	0.00115	0.00516	0.00118	0.00488	0.00105	0.0056								86	-1.32	-0.893	-0.604	-0.578
														7.00282	0.00135	0.00443	0.00116	0.00518	0.00119	0.00499	0.00107	0.00572								87	-1.54	-0.843	-0.594	-0.583
														7.08239	0.00138	0.00454	0.00117	0.00519	0.0012	0.0051	0.00109	0.00581								88	-1.44	-0.779	-0.631	-0.563
														7.16197	0.0014	0.00467	0.00118	0.0052	0.00122	0.0052	0.00111	0.00587								89	-1.16	-0.764	-0.514	-0.537
														7.24155	0.00143	0.0048	0.0012	0.0052	0.00123	0.00527	0.00113	0.00589								90	-1.33	-0.777	-0.592	-0.532
														7.32113	0.00146	0.00494	0.00121	0.00519	0.00125	0.00532	0.00115	0.00587								91	-1.25	-0.712	-0.532	-0.547
														7.4007	0.00149	0.00509	0.00123	0.00517	0.00127	0.00534	0.00116	0.00581								92	-1.29	-0.769	-0.555	-0.569
														7.48028	0.00151	0.00524	0.00125	0.00513	0.00129	0.00532	0.00118	0.00572								93	-1.2	-0.741	-0.573	-0.556
														7.55986	0.00153	0.00539	0.00127	0.00509	0.00131	0.00528	0.00119	0.00559								94	-1.39	-0.769	-0.537	-0.552
														7.63944	0.00154	0.00553	0.00129	0.00503	0.00133	0.0052	0.00119	0.00542								95	-1.28	-0.755	-0.525	-0.54
														7.71901	0.00155	0.00565	0.00131	0.00495	0.00135	0.00509	0.0012	0.00524								96	-1.24	-0.732	-0.528	-0.544
														7.79859	0.00156	0.00574	0.00133	0.00486	0.00137	0.00496	0.0012	0.00504								97	-1.21	-0.723	-0.522	-0.534
														7.87817	0.00156	0.00581	0.00135	0.00476	0.00139	0.00481	0.00121	0.00483								98	-1.19	-0.703	-0.491	-0.507
														7.95775	0.00156	0.00584	0.00137	0.00464	0.00141	0.00465	0.00121	0.00462								99	-1.2	-0.673	-0.486	-0.48
														8.03732	0.00156	0.00584	0.00139	0.00452	0.00143	0.00448	0.00121	0.00441								100	-1.15	-0.658	-0.461	-0.465
														8.1169	0.00155	0.0058	0.0014	0.00438	0.00144	0.00431	0.00122	0.00422								101	-1.05	-0.639	-0.462	-0.442
														8.19648	0.00155	0.00572	0.00141	0.00424	0.00146	0.00414	0.00123	0.00404								102	-0.945	-0.616	-0.438	-0.436
														8.27606	0.00155	0.0056	0.00142	0.0041	0.00148	0.00398	0.00124	0.00387								103	-1.04	-0.597	-0.431	-0.418
														8.35563	0.00154	0.00544	0.00143	0.00395	0.00149	0.00384	0.00126	0.00372								104	-0.987	-0.577	-0.413	-0.413
														8.43521	0.00154	0.00526	0.00143	0.0038	0.00151	0.0037	0.00128	0.00358								105	-1.01	-0.562	-0.401	-0.388
														8.51479	0.00154	0.00506	0.00143	0.00365	0.00152	0.00359	0.00131	0.00346								106	-0.974	-0.561	-0.395	-0.383
														8.59437	0.00155	0.00485	0.00144	0.0035	0.00154	0.00348	0.00133	0.00334								107	-0.955	-0.546	-0.383	-0.38
														8.67394	0.00155	0.00463	0.00144	0.00335	0.00155	0.00339	0.00136	0.00323								108	-0.905	-0.517	-0.361	-0.372
														8.75352	0.00156	0.00441	0.00145	0.00322	0.00156	0.00331	0.00139	0.00313								109	-0.858	-0.518	-0.37	-0.356
														8.8331	0.00157	0.0042	0.00145	0.00309	0.00157	0.00323	0.00142	0.00303								110	-0.814	-0.494	-0.35	-0.349
														8.91268	0.00158	0.00399	0.00147	0.00297	0.00157	0.00316	0.00145	0.00294								111	-0.898	-0.473	-0.356	-0.347
														8.99225	0.00159	0.0038	0.00148	0.00286	0.00158	0.0031	0.00147	0.00284								112	-0.83	-0.47	-0.331	-0.341
														9.07183	0.00161	0.00362	0.0015	0.00277	0.00158	0.00303	0.00149	0.00275								113	-0.8	-0.473	-0.335	-0.328
														9.15141	0.00162	0.00345	0.00153	0.00268	0.00158	0.00297	0.00151	0.00267								114	-0.812	-0.449	-0.324	-0.331
														9.23099	0.00163	0.0033	0.00156	0.00261	0.00158	0.00291	0.00153	0.00258								115	-0.819	-0.445	-0.315	-0.324
														9.31056	0.00164	0.00316	0.00159	0.00254	0.00158	0.00285	0.00155	0.0025								116	-0.745	-0.443	-0.306	-0.304
														9.39014	0.00165	0.00302	0.00163	0.00249	0.00158	0.00279	0.00157	0.00242								117	-0.72	-0.423	-0.302	-0.311
														9.46972	0.00166	0.00289	0.00168	0.00245	0.00158	0.00274	0.00159	0.00235								118	-0.771	-0.412	-0.307	-0.289
														9.5493	0.00168	0.00277	0.00173	0.00241	0.00159	0.0027	0.00161	0.00227								119	-0.699	-0.408	-0.287	-0.281
														9.62887	0.00169	0.00266	0.00178	0.00238	0.0016	0.00266	0.00164	0.00221								120	-0.614	-0.401	-0.293	-0.288
														9.70845	0.00171	0.00256	0.00183	0.00235	0.00162	0.00263	0.00168	0.00215								121	-0.703	-0.39	-0.274	-0.283
														9.78803	0.00174	0.00246	0.00188	0.00233	0.00165	0.0026	0.00172	0.00209								122	-0.704	-0.375	-0.274	-0.276
														9.86761	0.00177	0.00238	0.00193	0.00232	0.00168	0.00259	0.00177	0.00205								123	-0.669	-0.364	-0.27	-0.267
														9.94718	0.00181	0.00231	0.00199	0.0023	0.00172	0.00258	0.00182	0.00201								124	-0.592	-0.361	-0.264	-0.271
														10.0268	0.00186	0.00226	0.00204	0.0023	0.00177	0.00258	0.00187	0.00197								125	-0.625	-0.351	-0.256	-0.261
														10.1063	0.00191	0.00223	0.00209	0.0023	0.00182	0.00258	0.00193	0.00195								126	-0.622	-0.347	-0.251	-0.248
														10.1859	0.00198	0.00221	0.00214	0.00231	0.00187	0.00259	0.00198	0.00193								127	-0.633	-0.346	-0.241	-0.255
														10.2655	0.00205	0.00221	0.00219	0.00234	0.00193	0.00259	0.00204	0.00192								128	-0.613	-0.336	-0.237	-0.238
														10.3451	0.00213	0.00224	0.00224	0.00237	0.00198	0.00258	0.0021	0.00191								129	-0.615	-0.327	-0.24	-0.232
														10.4246	0.00223	0.00228	0.00229	0.00241	0.00204	0.00258	0.00216	0.00192								130	-0.582	-0.32	-0.235	-0.235
														10.5042	0.00233	0.00233	0.00235	0.00247	0.0021	0.00257	0.00222	0.00192								131	-0.556	-0.316	-0.231	-0.232
														10.5838	0.00244	0.00241	0.0024	0.00254	0.00216	0.00256	0.00229	0.00194								132	-0.588	-0.305	-0.218	-0.213
														10.6634	0.00257	0.0025	0.00246	0.00263	0.00223	0.00256	0.00235	0.00197								133	-0.552	-0.302	-0.217	-0.216
														10.743	0.0027	0.00261	0.00253	0.00273	0.00231	0.00257	0.00242	0.002								134	-0.532	-0.295	-0.217	-0.207
														10.8225	0.00285	0.00274	0.00261	0.00285	0.0024	0.0026	0.0025	0.00206								135	-0.52	-0.291	-0.209	-0.211
														10.9021	0.003	0.00288	0.00269	0.00298	0.0025	0.00265	0.00257	0.00213								136	-0.516	-0.281	-0.215	-0.206
														10.9817	0.00317	0.00305	0.00279	0.00313	0.00262	0.00272	0.00266	0.00224								137	-0.485	-0.274	-0.199	-0.2
														11.0613	0.00334	0.00324	0.00289	0.00329	0.00275	0.00283	0.00274	0.00238								138	-0.523	-0.271	-0.201	-0.197
														11.1409	0.00352	0.00345	0.00301	0.00347	0.0029	0.00298	0.00283	0.00256								139	-0.505	-0.263	-0.199	-0.183
														11.2204	0.00369	0.00367	0.00313	0.00365	0.00306	0.00315	0.00293	0.00278								140	-0.443	-0.259	-0.195	-0.181
														11.3	0.00387	0.0039	0.00325	0.00383	0.00323	0.00335	0.00302	0.00305								141	-0.432	-0.253	-0.181	-0.179
														11.3796	0.00404	0.00414	0.00338	0.00401	0.00341	0.00357	0.0031	0.00337								142	-0.491	-0.247	-0.187	-0.175
														11.4592	0.00419	0.00437	0.0035	0.00418	0.00358	0.0038	0.00319	0.00372								143	-0.474	-0.24	-0.183	-0.177
														11.5387	0.00432	0.00458	0.00362	0.00433	0.00375	0.00403	0.00327	0.0041								144	-0.441	-0.245	-0.176	-0.179
														11.6183	0.00443	0.00476	0.00372	0.00446	0.0039	0.00424	0.00334	0.00449								145	-0.449	-0.239	-0.176	-0.175
														11.6979	0.00451	0.00491	0.00381	0.00455	0.00403	0.00443	0.0034	0.00488								146	-0.485	-0.233	-0.176	-0.17
														11.7775	0.00456	0.00501	0.00388	0.0046	0.00415	0.00458	0.00346	0.00525								147	-0.43	-0.23	-0.173	-0.165
														11.857	0.00457	0.00507	0.00393	0.00461	0.00423	0.00468	0.00351	0.00559								148	-0.379	-0.225	-0.162	-0.162
														11.9366	0.00455	0.00506	0.00395	0.00457	0.00429	0.00473	0.00355	0.00586								149	-0.443	-0.219	-0.161	-0.165
														12.0162	0.0045	0.00501	0.00396	0.00449	0.00433	0.00472	0.00358	0.00607								150	-0.458	-0.222	-0.163	-0.158
														12.0958	0.00443	0.0049	0.00395	0.00438	0.00434	0.00466	0.0036	0.0062								151	-0.41	-0.216	-0.158	-0.156
														12.1753	0.00434	0.00475	0.00392	0.00423	0.00434	0.00456	0.00362	0.00625								152	-0.391	-0.214	-0.156	-0.154
														12.2549	0.00424	0.00457	0.00389	0.00406	0.00432	0.00441	0.00364	0.00621								153	-0.411	-0.206	-0.155	-0.155
														12.3345	0.00413	0.00437	0.00385	0.00388	0.0043	0.00424	0.00365	0.00609								154	-0.425	-0.208	-0.15	-0.151
														12.4141	0.00403	0.00416	0.00381	0.0037	0.00427	0.00406	0.00366	0.00591								155	-0.373	-0.203	-0.152	-0.147
														12.4937	0.00393	0.00395	0.00377	0.00353	0.00424	0.00388	0.00367	0.00567								156	-0.378	-0.193	-0.147	-0.143
														12.5732	0.00385	0.00376	0.00375	0.00337	0.00421	0.0037	0.00368	0.00539								157	-0.398	-0.196	-0.146	-0.142
														12.6528	0.00378	0.00359	0.00373	0.00325	0.00419	0.00355	0.00369	0.0051								158	-0.357	-0.191	-0.144	-0.138
														12.7324	0.00372	0.00345	0.00372	0.00315	0.00417	0.00342	0.0037	0.00481								159	-0.336	-0.19	-0.14	-0.137
														12.812	0.00368	0.00333	0.00372	0.00309	0.00416	0.00333	0.00372	0.00453								160	-0.383	-0.186	-0.143	-0.138
														12.8916	0.00365	0.00325	0.00372	0.00305	0.00415	0.00326	0.00373	0.00428								161	-0.385	-0.181	-0.136	-0.132
														12.9711	0.00364	0.00319	0.00373	0.00304	0.00413	0.00323	0.00375	0.00406								162	-0.349	-0.179	-0.133	-0.132
														13.0507	0.00362	0.00316	0.00373	0.00305	0.00411	0.00323	0.00377	0.00388								163	-0.314	-0.176	-0.131	-0.128
														13.1303	0.00362	0.00314	0.00373	0.00307	0.00409	0.00325	0.00379	0.00375								164	-0.341	-0.172	-0.13	-0.128
														13.2099	0.00361	0.00313	0.00371	0.00311	0.00406	0.00329	0.00381	0.00364								165	-0.35	-0.169	-0.127	-0.123
														13.2894	0.0036	0.00313	0.00368	0.00314	0.00402	0.00334	0.00383	0.00357								166	-0.334	-0.168	-0.127	-0.125
														13.369	0.00358	0.00313	0.00364	0.00318	0.00397	0.0034	0.00384	0.00353								167	-0.333	-0.166	-0.125	-0.123
														13.4486	0.00356	0.00313	0.00359	0.0032	0.00391	0.00347	0.00385	0.00351								168	-0.318	-0.163	-0.123	-0.119
														13.5282	0.00353	0.00313	0.00353	0.00323	0.00385	0.00353	0.00386	0.0035								169	-0.338	-0.161	-0.122	-0.116
														13.6077	0.00349	0.00312	0.00345	0.00324	0.00378	0.00359	0.00386	0.0035								170	-0.315	-0.159	-0.119	-0.116
														13.6873	0.00345	0.00312	0.00338	0.00325	0.00372	0.00365	0.00385	0.00351								171	-0.288	-0.157	-0.116	-0.114
														13.7669	0.0034	0.00311	0.0033	0.00325	0.00366	0.00371	0.00385	0.00354								172	-0.32	-0.155	-0.115	-0.113
														13.8465	0.00334	0.0031	0.00322	0.00326	0.00361	0.00376	0.00385	0.00357								173	-0.314	-0.15	-0.112	-0.113
														13.9261	0.00329	0.0031	0.00315	0.00326	0.00356	0.00381	0.00384	0.00362								174	-0.301	-0.144	-0.112	-0.111
														14.0056	0.00323	0.00311	0.00308	0.00327	0.00353	0.00386	0.00385	0.00368								175	-0.298	-0.147	-0.113	-0.111
														14.0852	0.00317	0.00313	0.00303	0.00328	0.00351	0.00391	0.00386	0.00377								176	-0.293	-0.144	-0.106	-0.106
														14.1648	0.00311	0.00316	0.003	0.00331	0.0035	0.00396	0.00388	0.00387								177	-0.318	-0.142	-0.107	-0.105
														14.2444	0.00305	0.0032	0.00298	0.00334	0.00349	0.00401	0.0039	0.00399								178	-0.269	-0.14	-0.105	-0.105
														14.3239	0.00299	0.00325	0.00298	0.00339	0.0035	0.00407	0.00393	0.00412								179	-0.256	-0.137	-0.102	-0.102
														14.4035	0.00294	0.00331	0.003	0.00344	0.00351	0.00412	0.00397	0.00427								180	-0.287	-0.136	-0.103	-0.0999
														14.4831	0.00289	0.00338	0.00303	0.00352	0.00354	0.00418	0.00401	0.00442								181	-0.285	-0.133	-0.103	-0.0988
														14.5627	0.00286	0.00346	0.00309	0.00361	0.00356	0.00425	0.00405	0.00458								182	-0.264	-0.134	-0.0985	-0.0973
														14.6423	0.00283	0.00355	0.00316	0.00372	0.0036	0.00432	0.00409	0.00473								183	-0.263	-0.131	-0.0988	-0.0959
														14.7218	0.00282	0.00364	0.00326	0.00384	0.00364	0.00439	0.00412	0.00487								184	-0.293	-0.128	-0.0977	-0.0962
														14.8014	0.00282	0.00375	0.00337	0.00398	0.0037	0.00448	0.00414	0.00499								185	-0.272	-0.126	-0.0948	-0.0922
														14.881	0.00284	0.00385	0.0035	0.00413	0.00376	0.00457	0.00416	0.0051								186	-0.217	-0.125	-0.0959	-0.0894
														14.9606	0.00287	0.00397	0.00364	0.0043	0.00383	0.00467	0.00417	0.00518								187	-0.263	-0.123	-0.0942	-0.0903
														15.0401	0.00292	0.00409	0.00378	0.00447	0.00391	0.00478	0.00417	0.00525								188	-0.282	-0.121	-0.0941	-0.0871
														15.1197	0.00298	0.00422	0.00394	0.00465	0.004	0.00491	0.00417	0.0053								189	-0.248	-0.119	-0.0914	-0.0871
														15.1993	0.00306	0.00436	0.00409	0.00483	0.0041	0.00504	0.00416	0.00534								190	-0.242	-0.116	-0.09	-0.0892
														15.2789	0.00315	0.00449	0.00424	0.00501	0.00421	0.00517	0.00414	0.00536								191	-0.263	-0.115	-0.0896	-0.084
														15.3584	0.00326	0.00464	0.00437	0.00517	0.00431	0.00531	0.00413	0.00538								192	-0.255	-0.112	-0.0862	-0.0841
														15.438	0.00337	0.00478	0.00448	0.00532	0.0044	0.00544	0.00412	0.00538								193	-0.246	-0.113	-0.0858	-0.0827
														15.5176	0.00349	0.00493	0.00457	0.00545	0.00449	0.00556	0.0041	0.00538								194	-0.222	-0.112	-0.0861	-0.084
														15.5972	0.00361	0.00507	0.00463	0.00555	0.00456	0.00566	0.00409	0.00538								195	-0.248	-0.108	-0.086	-0.0825
														15.6768	0.00373	0.00521	0.00465	0.00563	0.00461	0.00574	0.00408	0.00538								196	-0.229	-0.107	-0.0837	-0.0797
														15.7563	0.00385	0.00534	0.00465	0.00567	0.00464	0.00579	0.00408	0.00537								197	-0.231	-0.106	-0.082	-0.0802
														15.8359	0.00397	0.00546	0.00461	0.00569	0.00464	0.00582	0.00408	0.00535								198	-0.241	-0.106	-0.0817	-0.0796
														15.9155	0.00408	0.00557	0.00454	0.00567	0.00462	0.00581	0.00408	0.00532								199	-0.242	-0.104	-0.0784	-0.0783
														15.9951	0.00417	0.00566	0.00446	0.00563	0.00457	0.00577	0.00409	0.00529								200	-0.235	-0.102	-0.0787	-0.0763
														16.0746	0.00426	0.00573	0.00435	0.00556	0.0045	0.0057	0.0041	0.00525								201	-0.213	-0.1	-0.0776	-0.0766
														16.1542	0.00433	0.00578	0.00424	0.00547	0.00441	0.0056	0.00411	0.0052								202	-0.211	-0.101	-0.0769	-0.0732
														16.2338	0.00438	0.00581	0.00413	0.00537	0.00432	0.00549	0.00412	0.00514								203	-0.225	-0.0992	-0.0747	-0.0715
														16.3134	0.00441	0.00582	0.00402	0.00526	0.00422	0.00536	0.00414	0.00507								204	-0.217	-0.0954	-0.0749	-0.0725
														16.393	0.00443	0.0058	0.00392	0.00514	0.00412	0.00523	0.00416	0.00499								205	-0.225	-0.0957	-0.0746	-0.0722
														16.4725	0.00443	0.00576	0.00384	0.00503	0.00404	0.00511	0.00418	0.00491								206	-0.209	-0.0937	-0.0728	-0.0707
														16.5521	0.00442	0.00571	0.00378	0.00491	0.00396	0.00499	0.00422	0.00483								207	-0.217	-0.0929	-0.0711	-0.0688
														16.6317	0.0044	0.00564	0.00373	0.00481	0.00391	0.00489	0.00425	0.00475								208	-0.227	-0.0905	-0.071	-0.0669
														16.7113	0.00436	0.00555	0.00371	0.00472	0.00387	0.00481	0.00429	0.00467								209	-0.197	-0.0898	-0.0704	-0.0672
														16.7908	0.00432	0.00546	0.0037	0.00464	0.00385	0.00475	0.00434	0.0046								210	-0.195	-0.0866	-0.0701	-0.0678
														16.8704	0.00427	0.00536	0.00371	0.00457	0.00385	0.00472	0.00439	0.00454								211	-0.209	-0.0891	-0.068	-0.0658
														16.95	0.00423	0.00526	0.00373	0.00451	0.00387	0.0047	0.00445	0.00449								212	-0.213	-0.0859	-0.0679	-0.064
														17.0296	0.00418	0.00517	0.00375	0.00447	0.00389	0.00469	0.00451	0.00444								213	-0.196	-0.0854	-0.0668	-0.0638
														17.1092	0.00414	0.00508	0.00379	0.00444	0.00393	0.0047	0.00457	0.00441								214	-0.193	-0.0842	-0.0653	-0.0632
														17.1887	0.00411	0.005	0.00382	0.00442	0.00397	0.00471	0.00463	0.00439								215	-0.22	-0.082	-0.0648	-0.0634
														17.2683	0.00409	0.00493	0.00386	0.00441	0.00402	0.00473	0.0047	0.00438								216	-0.2	-0.083	-0.0648	-0.0613
														17.3479	0.00407	0.00487	0.0039	0.00441	0.00407	0.00474	0.00476	0.00439								217	-0.171	-0.0814	-0.0646	-0.0619
														17.4275	0.00407	0.00482	0.00395	0.00442	0.00412	0.00474	0.00482	0.0044								218	-0.202	-0.0797	-0.0638	-0.0599
														17.507	0.00407	0.00479	0.00399	0.00442	0.00416	0.00474	0.00488	0.00442								219	-0.2	-0.0789	-0.0617	-0.0595
														17.5866	0.00409	0.00477	0.00405	0.00444	0.00421	0.00473	0.00494	0.00445								220	-0.179	-0.0765	-0.0613	-0.0588
														17.6662	0.00412	0.00477	0.00411	0.00445	0.00426	0.00471	0.005	0.00449								221	-0.185	-0.0758	-0.06	-0.0595
														17.7458	0.00416	0.00477	0.00417	0.00447	0.0043	0.00469	0.00507	0.00453								222	-0.19	-0.0756	-0.0585	-0.0578
														17.8254	0.00421	0.00479	0.00424	0.0045	0.00435	0.00466	0.00514	0.00457								223	-0.194	-0.0746	-0.059	-0.0569
														17.9049	0.00426	0.00481	0.00432	0.00452	0.0044	0.00463	0.00522	0.00461								224	-0.163	-0.0744	-0.059	-0.0558
														17.9845	0.00433	0.00484	0.0044	0.00455	0.00445	0.00461	0.00532	0.00466								225	-0.166	-0.0707	-0.0575	-0.0538
														18.0641	0.0044	0.00488	0.00449	0.00458	0.0045	0.00458	0.00543	0.00471								226	-0.193	-0.0725	-0.0584	-0.0544
														18.1437	0.00449	0.00491	0.00458	0.00461	0.00456	0.00457	0.00556	0.00475								227	-0.175	-0.0701	-0.0566	-0.0549
														18.2232	0.00457	0.00495	0.00467	0.00465	0.00462	0.00456	0.00571	0.0048								228	-0.173	-0.0688	-0.0549	-0.0519
														18.3028	0.00467	0.00499	0.00476	0.00468	0.00468	0.00456	0.00588	0.00485								229	-0.172	-0.0694	-0.0552	-0.0535
														18.3824	0.00477	0.00503	0.00485	0.00472	0.00475	0.00457	0.00607	0.0049								230	-0.183	-0.0665	-0.0551	-0.0515
														18.462	0.00487	0.00507	0.00494	0.00476	0.00484	0.00459	0.00627	0.00495								231	-0.172	-0.0687	-0.0546	-0.0519
														18.5416	0.00498	0.0051	0.00502	0.0048	0.00493	0.00461	0.00647	0.005								232	-0.162	-0.067	-0.0532	-0.0513
														18.6211	0.0051	0.00513	0.00511	0.00483	0.00503	0.00464	0.00668	0.00506								233	-0.173	-0.0644	-0.0537	-0.0498
														18.7007	0.00522	0.00516	0.0052	0.00487	0.00515	0.00466	0.00687	0.00512								234	-0.171	-0.0635	-0.0524	-0.0497
														18.7803	0.00534	0.00519	0.0053	0.00491	0.00528	0.00469	0.00704	0.00518								235	-0.159	-0.062	-0.0514	-0.0503
														18.8599	0.00548	0.00521	0.00541	0.00494	0.00543	0.00472	0.00719	0.00524								236	-0.175	-0.0632	-0.0501	-0.0492
														18.9394	0.00561	0.00523	0.00552	0.00497	0.0056	0.00475	0.0073	0.00529								237	-0.163	-0.061	-0.0488	-0.0474
														19.019	0.00575	0.00525	0.00566	0.005	0.00578	0.00477	0.00738	0.00534								238	-0.161	-0.0606	-0.0504	-0.0472
														19.0986	0.0059	0.00526	0.0058	0.00503	0.00598	0.00479	0.00743	0.00538								239	-0.164	-0.0606	-0.0507	-0.0457
														19.1782	0.00604	0.00526	0.00597	0.00506	0.00618	0.0048	0.00744	0.00541								240	-0.152	-0.0587	-0.0483	-0.0456
														19.2578	0.00619	0.00527	0.00615	0.00509	0.00639	0.00481	0.00742	0.00543								241	-0.161	-0.059	-0.0478	-0.0451
														19.3373	0.00633	0.00526	0.00635	0.00511	0.00659	0.00483	0.00738	0.00543								242	-0.157	-0.0574	-0.0481	-0.0447
														19.4169	0.00646	0.00526	0.00656	0.00514	0.00679	0.00484	0.00733	0.00541								243	-0.162	-0.0564	-0.0466	-0.0444
														19.4965	0.00657	0.00524	0.00678	0.00516	0.00698	0.00485	0.00727	0.00539								244	-0.157	-0.0559	-0.0462	-0.0433
														19.5761	0.00667	0.00522	0.007	0.00518	0.00714	0.00486	0.0072	0.00535								245	-0.153	-0.0551	-0.0453	-0.044
														19.6556	0.00675	0.0052	0.00723	0.0052	0.00728	0.00488	0.00715	0.0053								246	-0.16	-0.054	-0.0461	-0.0429
														19.7352	0.00681	0.00517	0.00744	0.00522	0.0074	0.00489	0.0071	0.00524								247	-0.151	-0.0546	-0.0453	-0.0435
														19.8148	0.00685	0.00513	0.00765	0.00522	0.00748	0.00491	0.00706	0.00518								248	-0.14	-0.0526	-0.0456	-0.0418
														19.8944	0.00686	0.00509	0.00783	0.00522	0.00753	0.00492	0.00703	0.00512								249	-0.148	-0.0526	-0.0447	-0.0417
														19.9739	0.00686	0.00505	0.00799	0.00521	0.00755	0.00494	0.00702	0.00506								250	-0.146	-0.0518	-0.0422	-0.0403
														20.0535	0.00683	0.00501	0.00811	0.00519	0.00754	0.00495	0.007	0.005								251	-0.158	-0.0499	-0.0432	-0.0411
														20.1331	0.00679	0.00496	0.00819	0.00515	0.00751	0.00495	0.00699	0.00496								252	-0.143	-0.0501	-0.0417	-0.0401
														20.2127	0.00673	0.00491	0.00823	0.0051	0.00745	0.00495	0.00697	0.00492								253	-0.15	-0.0499	-0.042	-0.0397
														20.2923	0.00667	0.00486	0.00822	0.00504	0.00736	0.00493	0.00694	0.00488								254	-0.153	-0.0489	-0.0425	-0.0393
														20.3718	0.0066	0.00481	0.00818	0.00496	0.00727	0.00491	0.0069	0.00485								255	-0.135	-0.0495	-0.0419	-0.0383
														20.4514	0.00653	0.00475	0.00809	0.00488	0.00716	0.00487	0.00684	0.00483								256	-0.137	-0.0482	-0.041	-0.0378
														20.531	0.00645	0.0047	0.00797	0.00479	0.00705	0.00482	0.00677	0.0048								257	-0.145	-0.0471	-0.0408	-0.037
														20.6106	0.00638	0.00464	0.00781	0.00469	0.00693	0.00476	0.00668	0.00478								258	-0.141	-0.0462	-0.0394	-0.0375
														20.6901	0.00631	0.00459	0.00764	0.0046	0.00681	0.00469	0.00658	0.00475								259	-0.14	-0.0451	-0.0395	-0.0368
														20.7697	0.00624	0.00454	0.00745	0.0045	0.00669	0.00461	0.00647	0.00471								260	-0.139	-0.0448	-0.0386	-0.0357
														20.8493	0.00617	0.00449	0.00726	0.00442	0.00658	0.00452	0.00634	0.00467								261	-0.142	-0.0437	-0.0381	-0.0356
														20.9289	0.0061	0.00444	0.00706	0.00434	0.00646	0.00443	0.00621	0.00463								262	-0.138	-0.0452	-0.039	-0.0351
														21.0084	0.00603	0.00439	0.00688	0.00426	0.00636	0.00434	0.00608	0.00457								263	-0.13	-0.0438	-0.0376	-0.0358
														21.088	0.00596	0.00435	0.00671	0.0042	0.00625	0.00424	0.00594	0.00452								264	-0.135	-0.0424	-0.0372	-0.0341
														21.1676	0.00588	0.00432	0.00655	0.00415	0.00616	0.00415	0.00581	0.00446								265	-0.13	-0.0415	-0.0367	-0.0328
														21.2472	0.0058	0.00429	0.00641	0.0041	0.00606	0.00406	0.00567	0.0044								266	-0.132	-0.0417	-0.0364	-0.0333
														21.3268	0.00571	0.00427	0.0063	0.00406	0.00597	0.00398	0.00555	0.00434								267	-0.134	-0.043	-0.0352	-0.0329
														21.4063	0.00562	0.00425	0.0062	0.00402	0.00589	0.00391	0.00543	0.00428								268	-0.126	-0.0414	-0.0365	-0.033
														21.4859	0.00553	0.00424	0.00612	0.00398	0.0058	0.00384	0.00532	0.00421								269	-0.136	-0.0397	-0.0361	-0.0316
														21.5655	0.00545	0.00422	0.00605	0.00394	0.00572	0.00377	0.00522	0.00415								270	-0.129	-0.0401	-0.0354	-0.0315
														21.6451	0.00536	0.00421	0.00599	0.0039	0.00564	0.00371	0.00513	0.00409								271	-0.122	-0.0387	-0.0343	-0.0314
														21.7247	0.00528	0.00419	0.00593	0.00385	0.00556	0.00366	0.00506	0.00403								272	-0.125	-0.0386	-0.0339	-0.0308
														21.8042	0.0052	0.00416	0.00588	0.00379	0.00549	0.00361	0.005	0.00397								273	-0.126	-0.0383	-0.0333	-0.0309
														21.8838	0.00514	0.00412	0.00583	0.00373	0.00541	0.00356	0.00496	0.00391								274	-0.134	-0.0382	-0.034	-0.0303
														21.9634	0.00507	0.00407	0.00578	0.00366	0.00534	0.00351	0.00492	0.00384								275	-0.123	-0.0381	-0.0329	-0.03
														22.043	0.00502	0.00401	0.00573	0.00359	0.00527	0.00346	0.0049	0.00376								276	-0.121	-0.0354	-0.0331	-0.03
														22.1225	0.00497	0.00394	0.00566	0.00352	0.00521	0.0034	0.00488	0.00368								277	-0.132	-0.0356	-0.0335	-0.03
														22.2021	0.00493	0.00385	0.0056	0.00345	0.00516	0.00334	0.00486	0.0036								278	-0.12	-0.0363	-0.0319	-0.0291
														22.2817	0.00489	0.00375	0.00553	0.00337	0.00511	0.00327	0.00485	0.00351								279	-0.116	-0.0355	-0.0317	-0.0284
														22.3613	0.00486	0.00364	0.00545	0.0033	0.00506	0.0032	0.00483	0.00342								280	-0.12	-0.0351	-0.0304	-0.0281
														22.4409	0.00483	0.00353	0.00538	0.00322	0.00503	0.00312	0.0048	0.00333								281	-0.122	-0.0344	-0.0309	-0.0279
														22.5204	0.0048	0.00341	0.0053	0.00315	0.005	0.00304	0.00477	0.00324								282	-0.122	-0.0333	-0.0314	-0.0273
														22.6	0.00478	0.0033	0.00522	0.00308	0.00498	0.00296	0.00473	0.00315								283	-0.108	-0.0329	-0.0306	-0.0271
														22.6796	0.00476	0.00319	0.00514	0.00301	0.00497	0.00287	0.00469	0.00307								284	-0.121	-0.0329	-0.0304	-0.0266
														22.7592	0.00474	0.00309	0.00507	0.00295	0.00496	0.00279	0.00464	0.00299								285	-0.124	-0.033	-0.0302	-0.0261
														22.8387	0.00473	0.003	0.005	0.00288	0.00495	0.00271	0.00459	0.00292								286	-0.105	-0.0312	-0.0302	-0.0259
														22.9183	0.00472	0.00293	0.00494	0.00282	0.00495	0.00264	0.00454	0.00286								287	-0.113	-0.0314	-0.0291	-0.0265
														22.9979	0.00471	0.00286	0.00489	0.00277	0.00494	0.00257	0.0045	0.00281								288	-0.116	-0.0307	-0.0282	-0.0262
														23.0775	0.0047	0.0028	0.00484	0.00272	0.00493	0.00252	0.00447	0.00277								289	-0.115	-0.03	-0.0282	-0.0259
														23.157	0.0047	0.00275	0.0048	0.00267	0.00491	0.00248	0.00444	0.00273								290	-0.112	-0.0303	-0.0288	-0.0244
														23.2366	0.00469	0.00271	0.00477	0.00263	0.00488	0.00245	0.00443	0.00271								291	-0.108	-0.0293	-0.0284	-0.0243
														23.3162	0.00468	0.00267	0.00474	0.00259	0.00484	0.00243	0.00442	0.00269								292	-0.115	-0.0288	-0.028	-0.0246
														23.3958	0.00467	0.00264	0.0047	0.00255	0.00479	0.00241	0.00442	0.00267								293	-0.11	-0.0282	-0.0277	-0.0247
														23.4753	0.00464	0.00261	0.00467	0.00253	0.00473	0.00241	0.00442	0.00266								294	-0.104	-0.0274	-0.0272	-0.0242
														23.5549	0.00461	0.00257	0.00463	0.0025	0.00465	0.00241	0.00443	0.00265								295	-0.111	-0.0277	-0.0259	-0.0238
														23.6345	0.00456	0.00253	0.00458	0.00248	0.00456	0.00242	0.00443	0.00263								296	-0.105	-0.0271	-0.0273	-0.0234
														23.7141	0.0045	0.00249	0.00452	0.00246	0.00446	0.00242	0.00442	0.00262								297	-0.111	-0.0272	-0.0256	-0.0226
														23.7937	0.00443	0.00245	0.00446	0.00244	0.00435	0.00242	0.00441	0.0026								298	-0.104	-0.0272	-0.0271	-0.0232
														23.8732	0.00435	0.00241	0.00438	0.00243	0.00423	0.00242	0.00438	0.00257								299	-0.104	-0.026	-0.0258	-0.0226
														23.9528	0.00425	0.00237	0.0043	0.00241	0.00411	0.00241	0.00435	0.00254								300	-0.11	-0.0255	-0.0253	-0.0227
														24.0324	0.00415	0.00233	0.00421	0.00239	0.004	0.0024	0.0043	0.0025								301	-0.103	-0.0253	-0.0247	-0.0217
														24.112	0.00405	0.00228	0.00411	0.00237	0.00388	0.00238	0.00425	0.00246								302	-0.104	-0.0248	-0.0252	-0.0215
														24.1915	0.00394	0.00225	0.00402	0.00235	0.00378	0.00236	0.00419	0.00241								303	-0.103	-0.0256	-0.0244	-0.0224
														24.2711	0.00384	0.00221	0.00392	0.00232	0.00368	0.00233	0.00413	0.00236								304	-0.0991	-0.0248	-0.0238	-0.0214
														24.3507	0.00374	0.00218	0.00384	0.00228	0.0036	0.0023	0.00407	0.0023								305	-0.107	-0.0235	-0.0245	-0.0213
														24.4303	0.00365	0.00216	0.00375	0.00225	0.00353	0.00227	0.00401	0.00225								306	-0.1	-0.0244	-0.0244	-0.02
														24.5099	0.00357	0.00214	0.00368	0.00221	0.00348	0.00224	0.00395	0.00219								307	-0.0998	-0.0233	-0.0243	-0.0197
														24.5894	0.00351	0.00212	0.00362	0.00217	0.00344	0.00222	0.00389	0.00214								308	-0.104	-0.0241	-0.0233	-0.0203
														24.669	0.00346	0.00211	0.00356	0.00213	0.00341	0.00219	0.00383	0.00209								309	-0.0959	-0.023	-0.023	-0.0202
														24.7486	0.00342	0.00211	0.00351	0.00209	0.00338	0.00217	0.00378	0.00204								310	-0.0972	-0.022	-0.0223	-0.0195
														24.8282	0.00339	0.0021	0.00346	0.00205	0.00337	0.00215	0.00373	0.00199								311	-0.0957	-0.0221	-0.0233	-0.0192
														24.9078	0.00338	0.0021	0.00342	0.00202	0.00336	0.00213	0.00368	0.00195								312	-0.103	-0.0217	-0.0225	-0.0194
														24.9873	0.00337	0.0021	0.00337	0.00199	0.00335	0.00211	0.00364	0.00192								313	-0.0986	-0.0217	-0.0226	-0.0193
														25.0669	0.00337	0.00211	0.00333	0.00197	0.00333	0.00208	0.0036	0.00189								314	-0.092	-0.0214	-0.0222	-0.0195
														25.1465	0.00337	0.00211	0.00329	0.00196	0.00331	0.00206	0.00356	0.00186								315	-0.101	-0.02	-0.0219	-0.0189
														25.2261	0.00338	0.00211	0.00325	0.00195	0.00329	0.00204	0.00352	0.00183								316	-0.0973	-0.0209	-0.0205	-0.0187
														25.3056	0.00338	0.0021	0.00321	0.00195	0.00325	0.00201	0.00349	0.00181								317	-0.0912	-0.0197	-0.0212	-0.0186
														25.3852	0.00337	0.0021	0.00316	0.00195	0.00321	0.00198	0.00346	0.00179								318	-0.0965	-0.0197	-0.0209	-0.0181
														25.4648	0.00337	0.00209	0.00312	0.00196	0.00317	0.00195	0.00344	0.00178								319	-0.0924	-0.0199	-0.021	-0.0174
														25.5444	0.00335	0.00207	0.00308	0.00196	0.00312	0.00192	0.00342	0.00176								320	-0.0961	-0.0183	-0.0206	-0.0179
														25.624	0.00333	0.00206	0.00304	0.00197	0.00307	0.00189	0.00341	0.00175								321	-0.0911	-0.019	-0.0214	-0.0176
														25.7035	0.0033	0.00204	0.00301	0.00197	0.00303	0.00186	0.00341	0.00174								322	-0.0897	-0.0183	-0.0204	-0.0169
														25.7831	0.00327	0.00201	0.00298	0.00197	0.00298	0.00184	0.0034	0.00173								323	-0.0966	-0.0173	-0.0204	-0.0172
														25.8627	0.00323	0.00199	0.00295	0.00197	0.00294	0.00182	0.00341	0.00172								324	-0.0877	-0.0183	-0.0198	-0.017
														25.9423	0.00319	0.00197	0.00293	0.00195	0.00292	0.0018	0.00341	0.00171								325	-0.0893	-0.0171	-0.0194	-0.017
														26.0218	0.00314	0.00194	0.00292	0.00194	0.0029	0.00179	0.00341	0.0017								326	-0.0921	-0.018	-0.0192	-0.0169
														26.1014	0.0031	0.00192	0.00291	0.00192	0.00289	0.00178	0.0034	0.0017								327	-0.088	-0.0175	-0.0199	-0.0157
														26.181	0.00305	0.00191	0.00291	0.0019	0.00288	0.00178	0.00339	0.00169								328	-0.0918	-0.0167	-0.0186	-0.0159
														26.2606	0.00301	0.00189	0.00291	0.00187	0.00289	0.00178	0.00337	0.00169								329	-0.086	-0.0169	-0.0193	-0.0164
														26.3401	0.00297	0.00188	0.00291	0.00184	0.00291	0.00178	0.00335	0.00169								330	-0.0911	-0.0156	-0.019	-0.016
														26.4197	0.00294	0.00188	0.00291	0.00182	0.00293	0.00178	0.00331	0.00169								331	-0.0908	-0.0163	-0.0177	-0.0155
														26.4993	0.00292	0.00188	0.00291	0.00179	0.00295	0.00178	0.00327	0.00169								332	-0.0842	-0.0162	-0.0175	-0.0151
														26.5789	0.0029	0.00188	0.00291	0.00177	0.00297	0.00178	0.00323	0.0017								333	-0.0879	-0.0156	-0.0179	-0.0149
														26.6584	0.00289	0.00189	0.0029	0.00175	0.00299	0.00178	0.00318	0.0017								334	-0.0854	-0.016	-0.0178	-0.0151
														26.738	0.00289	0.0019	0.0029	0.00174	0.00301	0.00177	0.00314	0.00171								335	-0.0864	-0.0151	-0.0182	-0.0149
														26.8176	0.00289	0.00191	0.00288	0.00172	0.00302	0.00176	0.0031	0.00172								336	-0.0898	-0.0136	-0.0178	-0.0137
														26.8972	0.0029	0.00192	0.00286	0.00171	0.00302	0.00174	0.00306	0.00173								337	-0.083	-0.014	-0.0179	-0.0146
														26.9768	0.00292	0.00194	0.00284	0.0017	0.00302	0.00173	0.00303	0.00174								338	-0.0868	-0.0137	-0.0174	-0.014
														27.0563	0.00294	0.00195	0.00281	0.00169	0.00301	0.00171	0.00301	0.00176								339	-0.0839	-0.0134	-0.0172	-0.0138
														27.1359	0.00296	0.00196	0.00279	0.00169	0.00299	0.0017	0.00301	0.00177								340	-0.0813	-0.0141	-0.016	-0.0142
														27.2155	0.00299	0.00197	0.00275	0.00168	0.00296	0.00169	0.00301	0.00179								341	-0.0857	-0.0135	-0.0166	-0.0137
														27.2951	0.00301	0.00199	0.00273	0.00168	0.00293	0.00168	0.00302	0.0018								342	-0.0799	-0.0143	-0.0172	-0.0135
														27.3746	0.00303	0.002	0.0027	0.00168	0.0029	0.00168	0.00304	0.00182								343	-0.0853	-0.0128	-0.0166	-0.0132
														27.4542	0.00305	0.00201	0.00268	0.00169	0.00286	0.00168	0.00307	0.00184								344	-0.0811	-0.0126	-0.016	-0.0127
														27.5338	0.00306	0.00203	0.00267	0.00169	0.00282	0.00169	0.00309	0.00185								345	-0.0802	-0.0123	-0.0159	-0.0128
														27.6134	0.00306	0.00204	0.00267	0.0017	0.00279	0.0017	0.00312	0.00187								346	-0.0849	-0.0125	-0.0152	-0.0133
														27.693	0.00305	0.00205	0.00268	0.00172	0.00276	0.00171	0.00314	0.00188								347	-0.0792	-0.0125	-0.0149	-0.0127
														27.7725	0.00304	0.00207	0.0027	0.00173	0.00274	0.00173	0.00316	0.00189								348	-0.0807	-0.0116	-0.0155	-0.0123
														27.8521	0.00303	0.00208	0.00273	0.00175	0.00272	0.00176	0.00317	0.00191								349	-0.0807	-0.0119	-0.0152	-0.0128
														27.9317	0.00301	0.0021	0.00276	0.00176	0.00272	0.00178	0.00317	0.00192								350	-0.0786	-0.0116	-0.0158	-0.012
														28.0113	0.00299	0.00211	0.0028	0.00178	0.00272	0.0018	0.00316	0.00192								351	-0.0828	-0.0118	-0.0153	-0.0123
														28.0908	0.00297	0.00212	0.00284	0.00179	0.00273	0.00183	0.00315	0.00193								352	-0.0774	-0.0114	-0.0146	-0.0119
														28.1704	0.00295	0.00213	0.00288	0.0018	0.00275	0.00185	0.00313	0.00194								353	-0.0778	-0.0104	-0.0142	-0.0117
														28.25	0.00294	0.00214	0.00292	0.00181	0.00277	0.00188	0.00311	0.00195								354	-0.083	-0.0102	-0.014	-0.0117
														28.3296	0.00294	0.00214	0.00295	0.00181	0.00279	0.0019	0.00309	0.00196								355	-0.0742	-0.0107	-0.0139	-0.0112
														28.4092	0.00294	0.00215	0.00297	0.00181	0.00281	0.00192	0.00307	0.00197								356	-0.0809	-0.00984	-0.0144	-0.0114
														28.4887	0.00295	0.00215	0.00298	0.00181	0.00283	0.00193	0.00304	0.00198								357	-0.0769	-0.0101	-0.0144	-0.0105
														28.5683	0.00297	0.00215	0.00298	0.00181	0.00285	0.00195	0.00303	0.00199								358	-0.0781	-0.0102	-0.0143	-0.0108
														28.6479	0.00298	0.00216	0.00298	0.0018	0.00285	0.00196	0.00301	0.00201								359	-0.0786	-0.00975	-0.0137	-0.0107
														28.7275	0.003	0.00216	0.00296	0.0018	0.00285	0.00198	0.00301	0.00203								360	-0.0736	-0.00957	-0.0137	-0.011
														28.807	0.00302	0.00217	0.00294	0.0018	0.00283	0.00198	0.003	0.00204								361	-0.0797	-0.00906	-0.013	-0.0109
														28.8866	0.00304	0.00218	0.00292	0.00181	0.00281	0.00199	0.00301	0.00206								362	-0.0761	-0.009	-0.0137	-0.0105
														28.9662	0.00304	0.0022	0.0029	0.00182	0.00277	0.00199	0.00301	0.00208								363	-0.0737	-0.00884	-0.0132	-0.0104
														29.0458	0.00304	0.00221	0.00288	0.00183	0.00272	0.00198	0.00302	0.00209								364	-0.0776	-0.00859	-0.0136	-0.00998
														29.1254	0.00303	0.00223	0.00286	0.00184	0.00267	0.00197	0.00302	0.00211								365	-0.0722	-0.009	-0.0135	-0.0102
														29.2049	0.003	0.00225	0.00284	0.00186	0.00262	0.00196	0.00303	0.00212								366	-0.076	-0.00797	-0.0128	-0.0103
														29.2845	0.00297	0.00227	0.00283	0.00188	0.00258	0.00195	0.00303	0.00212								367	-0.0759	-0.00822	-0.0123	-0.00977
														29.3641	0.00294	0.00229	0.00282	0.0019	0.00254	0.00193	0.00302	0.00213								368	-0.071	-0.00806	-0.0124	-0.00918
														29.4437	0.00289	0.0023	0.00281	0.00192	0.00252	0.00191	0.00301	0.00212								369	-0.0772	-0.00764	-0.0118	-0.00985
														29.5232	0.00285	0.00231	0.00281	0.00194	0.00252	0.0019	0.003	0.00212								370	-0.0712	-0.0079	-0.0125	-0.00995
														29.6028	0.00281	0.00232	0.0028	0.00195	0.00253	0.00188	0.00299	0.00211								371	-0.0742	-0.00676	-0.0122	-0.00976
														29.6824	0.00278	0.00231	0.0028	0.00197	0.00256	0.00187	0.00297	0.0021								372	-0.0737	-0.00705	-0.0124	-0.0096
														29.762	0.00275	0.00231	0.00279	0.00198	0.00262	0.00187	0.00296	0.00209								373	-0.0706	-0.00655	-0.0119	-0.00898
														29.8416	0.00273	0.00229	0.00278	0.00199	0.00269	0.00187	0.00295	0.00208								374	-0.0753	-0.00658	-0.0116	-0.00877
														29.9211	0.00272	0.00228	0.00276	0.002	0.00278	0.00188	0.00294	0.00208								375	-0.0728	-0.00714	-0.0113	-0.00866
														30.0007	0.00273	0.00226	0.00275	0.00201	0.00287	0.0019	0.00294	0.00208								376	-0.0718	-0.00657	-0.0108	-0.00904
														30.0803	0.00275	0.00225	0.00273	0.00202	0.00297	0.00192	0.00295	0.00208								377	-0.073	-0.00663	-0.0113	-0.00908
														30.1599	0.00277	0.00223	0.00272	0.00203	0.00306	0.00194	0.00297	0.00209								378	-0.0685	-0.00605	-0.0114	-0.00832
														30.2394	0.00281	0.00222	0.0027	0.00204	0.00315	0.00197	0.00299	0.00211								379	-0.074	-0.00547	-0.0116	-0.00861
														30.319	0.00286	0.00222	0.00269	0.00205	0.00322	0.002	0.00303	0.00214								380	-0.0697	-0.0059	-0.0115	-0.0081
														30.3986	0.00291	0.00223	0.00269	0.00207	0.00328	0.00204	0.00308	0.00217								381	-0.0692	-0.00559	-0.0116	-0.0082
														30.4782	0.00297	0.00224	0.00269	0.00208	0.00332	0.00207	0.00313	0.00221								382	-0.0747	-0.00576	-0.0104	-0.0079
														30.5577	0.00303	0.00225	0.0027	0.0021	0.00335	0.0021	0.00319	0.00224								383	-0.0669	-0.00578	-0.0103	-0.00799
														30.6373	0.00309	0.00227	0.00272	0.00212	0.00336	0.00212	0.00326	0.00228								384	-0.0715	-0.00523	-0.0105	-0.00757
														30.7169	0.00315	0.0023	0.00274	0.00214	0.00335	0.00215	0.00332	0.00232								385	-0.0706	-0.00532	-0.0102	-0.00752
														30.7965	0.00321	0.00232	0.00278	0.00216	0.00334	0.00217	0.00339	0.00236								386	-0.068	-0.00486	-0.0111	-0.00785
														30.8761	0.00326	0.00235	0.00282	0.00218	0.00333	0.00218	0.00346	0.00239								387	-0.0713	-0.00481	-0.0111	-0.00758
														30.9556	0.00331	0.00236	0.00286	0.00219	0.00332	0.00219	0.00352	0.00241								388	-0.0666	-0.00527	-0.0104	-0.00762
														31.0352	0.00335	0.00237	0.00291	0.0022	0.00331	0.0022	0.00357	0.00242								389	-0.0713	-0.00457	-0.0102	-0.00714
														31.1148	0.00338	0.00237	0.00296	0.0022	0.00332	0.0022	0.00362	0.00243								390	-0.0691	-0.00497	-0.00976	-0.00726
														31.1944	0.0034	0.00236	0.00302	0.0022	0.00333	0.00219	0.00366	0.00242								391	-0.0672	-0.00359	-0.00939	-0.00745
														31.2739	0.00341	0.00234	0.00307	0.00219	0.00335	0.00218	0.00369	0.00241								392	-0.07	-0.00399	-0.00972	-0.00721
														31.3535	0.00341	0.00231	0.00311	0.00217	0.00337	0.00216	0.00371	0.00239								393	-0.0674	-0.00471	-0.00977	-0.00705
														31.4331	0.00341	0.00227	0.00315	0.00215	0.0034	0.00214	0.00371	0.00236								394	-0.0672	-0.00408	-0.0101	-0.00645
														31.5127	0.00339	0.00223	0.00318	0.00212	0.00343	0.0021	0.0037	0.00232								395	-0.0684	-0.00429	-0.00977	-0.00701
														31.5923	0.00336	0.00218	0.00321	0.00209	0.00345	0.00206	0.00368	0.00228								396	-0.0652	-0.00409	-0.00927	-0.00693
														31.6718	0.00333	0.00212	0.00323	0.00206	0.00346	0.00201	0.00365	0.00223								397	-0.0702	-0.00328	-0.00906	-0.00674
														31.7514	0.00329	0.00206	0.00324	0.00202	0.00346	0.00196	0.00361	0.00219								398	-0.0657	-0.003	-0.00941	-0.0066
														31.831	0.00325	0.00201	0.00324	0.00198	0.00344	0.0019	0.00356	0.00214								399	-0.0671	-0.00359	-0.00907	-0.00606
														31.9106	0.0032	0.00195	0.00323	0.00193	0.00341	0.00185	0.00349	0.00209								400	-0.0701	-0.00361	-0.00952	-0.00632
														31.9901	0.00315	0.0019	0.00321	0.00189	0.00336	0.00179	0.00342	0.00203								401	-0.0629	-0.0031	-0.00953	-0.0061
														32.0697	0.0031	0.00185	0.00318	0.00184	0.00329	0.00173	0.00335	0.00198								402	-0.0686	-0.003	-0.00994	-0.00632
														32.1493	0.00305	0.0018	0.00314	0.00179	0.0032	0.00168	0.00327	0.00194								403	-0.0654	-0.00259	-0.00905	-0.00634
														32.2289	0.00299	0.00176	0.0031	0.00174	0.00311	0.00163	0.00319	0.00189								404	-0.0656	-0.00209	-0.00848	-0.00587
														32.3085	0.00294	0.00172	0.00305	0.0017	0.00301	0.00159	0.00312	0.00184								405	-0.0681	-0.00276	-0.00856	-0.00569
														32.388	0.00288	0.00168	0.00299	0.00165	0.00291	0.00155	0.00304	0.0018								406	-0.0644	-0.0031	-0.00837	-0.00549
														32.4676	0.00283	0.00164	0.00293	0.0016	0.00281	0.00151	0.00297	0.00176								407	-0.0668	-0.00218	-0.00892	-0.00605
														32.5472	0.00279	0.0016	0.00286	0.00156	0.00271	0.00147	0.0029	0.00172								408	-0.0649	-0.00221	-0.00867	-0.00577
														32.6268	0.00275	0.00156	0.0028	0.00151	0.00263	0.00144	0.00283	0.00169								409	-0.0629	-0.00213	-0.00895	-0.00562
														32.7063	0.00271	0.00152	0.00273	0.00147	0.00255	0.00141	0.00277	0.00165								410	-0.0692	-0.00195	-0.00855	-0.0051
														32.7859	0.00267	0.00148	0.00265	0.00144	0.00248	0.00138	0.00271	0.00161								411	-0.0621	-0.00252	-0.00885	-0.00563
														32.8655	0.00264	0.00144	0.00259	0.0014	0.00242	0.00135	0.00266	0.00157								412	-0.0657	-0.00213	-0.00747	-0.00532
														32.9451	0.00262	0.0014	0.00252	0.00138	0.00236	0.00131	0.0026	0.00154								413	-0.0658	-0.00228	-0.0089	-0.00501
														33.0247	0.0026	0.00135	0.00245	0.00135	0.00231	0.00128	0.00255	0.00149								414	-0.062	-0.0023	-0.00804	-0.00521
														33.1042	0.00258	0.00131	0.00239	0.00133	0.00226	0.00124	0.0025	0.00145								415	-0.0675	-0.00116	-0.00869	-0.00474
														33.1838	0.00256	0.00127	0.00233	0.00132	0.00221	0.0012	0.00246	0.0014								416	-0.0614	-0.00146	-0.00785	-0.00485
														33.2634	0.00254	0.00123	0.00227	0.00131	0.00216	0.00116	0.00241	0.00136								417	-0.0652	-0.00117	-0.00847	-0.00519
														33.343	0.00252	0.00119	0.00222	0.0013	0.0021	0.00113	0.00237	0.0013								418	-0.0639	-0.00149	-0.00769	-0.00543
														33.4225	0.00249	0.00115	0.00217	0.00129	0.00205	0.00109	0.00233	0.00125								419	-0.0613	-0.00153	-0.00724	-0.0048
														33.5021	0.00245	0.00111	0.00213	0.00128	0.00199	0.00105	0.00229	0.0012								420	-0.0646	-0.000497	-0.00747	-0.00477
														33.5817	0.0024	0.00107	0.00208	0.00127	0.00194	0.00102	0.00225	0.00114								421	-0.063	-0.0015	-0.00766	-0.00494
														33.6613	0.00235	0.00103	0.00204	0.00125	0.00188	0.000981956	0.00222	0.00108								422	-0.0624	-0.0008	-0.00721	-0.00481
														33.7409	0.00228	0.000997675	0.00199	0.00124	0.00183	0.000948982	0.00219	0.00103								423	-0.0652	-0.000729	-0.00785	-0.00444
														33.8204	0.00221	0.000962325	0.00195	0.00122	0.00178	0.000916928	0.00216	0.000977393								424	-0.0604	-0.00112	-0.00747	-0.00446
														33.9	0.00213	0.000926977	0.0019	0.00119	0.00173	0.000885659	0.00213	0.000926594								425	-0.0654	-0.000384	-0.00765	-0.0046
														33.9796	0.00204	0.000891244	0.00185	0.00116	0.00169	0.000855142	0.00209	0.000878185								426	-0.0623	-0.000371	-0.007	-0.00464
														34.0592	0.00195	0.000854796	0.0018	0.00112	0.00165	0.000825506	0.00206	0.00083227								427	-0.0611	-0.000582	-0.00702	-0.00439
														34.1387	0.00186	0.000817425	0.00175	0.00109	0.00161	0.000797078	0.00202	0.000788768								428	-0.0653	-0.000571	-0.00681	-0.00491
														34.2183	0.00176	0.000779099	0.00169	0.00104	0.00158	0.000770379	0.00198	0.000747451								429	-0.06	-0.000544	-0.00742	-0.00454
														34.2979	0.00167	0.00074002	0.00164	0.001	0.00154	0.000746101	0.00193	0.000708								430	-0.0636	-0.000725	-0.00725	-0.00414
														34.3775	0.00159	0.000700659	0.00157	0.000962327	0.0015	0.000725053	0.00187	0.000670059								431	-0.061	-0.000687	-0.0072	-0.00406
														34.4571	0.00151	0.000661768	0.00151	0.000925076	0.00146	0.000708095	0.00181	0.000633305								432	-0.0602	1.51e-05	-0.00736	-0.00427
														34.5366	0.00143	0.000624368	0.00144	0.000892498	0.00141	0.00069607	0.00174	0.000597497								433	-0.0643	7.79e-05	-0.00679	-0.00431
														34.6162	0.00137	0.000589705	0.00137	0.00086597	0.00136	0.000689739	0.00166	0.000562527								434	-0.06	2.28e-05	-0.0069	-0.00392
														34.6958	0.0013	0.000559176	0.0013	0.00084646	0.0013	0.00068974	0.00158	0.000528447								435	-0.0604	-0.000124	-0.00653	-0.00423
														34.7754	0.00124	0.000534233	0.00124	0.000834431	0.00123	0.000696556	0.00149	0.000495493								436	-0.062	0.000316	-0.00626	-0.00373
														34.8549	0.00119	0.000516269	0.00117	0.000829782	0.00117	0.000710514	0.0014	0.000464081								437	-0.0598	0.000505	-0.00671	-0.00393
														34.9345	0.00114	0.000506503	0.00111	0.000831854	0.0011	0.000731787	0.00131	0.000434798								438	-0.0631	0.0006	-0.00751	-0.00419
														35.0141	0.00109	0.000505872	0.00105	0.000839474	0.00103	0.000760414	0.00122	0.000408384								439	-0.0588	0.000233	-0.00742	-0.00372
														35.0937	0.00104	0.000514944	0.000987531	0.00085107	0.000964424	0.000796309	0.00113	0.0003857								440	-0.0613	0.000896	-0.00654	-0.00379
														35.1732	0.000996348	0.000533864	0.000933811	0.000864825	0.000899716	0.00083927	0.00105	0.000367688								441	-0.0615	0.000172	-0.00638	-0.00328
														35.2528	0.000952121	0.000562337	0.000883981	0.000878868	0.000839057	0.000888965	0.000965534	0.000355335								442	-0.0573	0.000744	-0.00652	-0.00358
														35.3324	0.000909292	0.000599653	0.000837907	0.000891479	0.000783577	0.000944915	0.000891669	0.000349616								443	-0.0626	0.000448	-0.00635	-0.00412
														35.412	0.00086815	0.00064475	0.000795343	0.000901295	0.000734198	0.00101	0.00082555	0.00035145								444	-0.0599	0.00049	-0.00665	-0.00375
														35.4915	0.000829156	0.000696304	0.00075602	0.000907477	0.000691681	0.00107	0.000768293	0.000361639								445	-0.0595	0.000414	-0.00679	-0.00335
														35.5711	0.000792891	0.000752845	0.000719744	0.000909843	0.000656683	0.00114	0.000720861	0.000380815								446	-0.0607	0.000868	-0.00674	-0.00356
														35.6507	0.000760016	0.000812872	0.000686494	0.000908915	0.000629819	0.00121	0.000684074	0.00040939								447	-0.0565	0.000682	-0.0064	-0.00388
														35.7303	0.000731225	0.000874964	0.000656495	0.000905907	0.000611703	0.00129	0.000658607	0.000447507								448	-0.0611	0.00124	-0.00587	-0.00371
														35.8099	0.000707214	0.000937874	0.000630256	0.00090262	0.000602952	0.00136	0.000644989	0.00049501								449	-0.0599	0.000929	-0.00571	-0.00352
														35.8894	0.000688655	0.001	0.00060857	0.000901266	0.000604156	0.00143	0.000643585	0.000551432								450	-0.0583	0.000661	-0.00651	-0.00325
														35.969	0.000676178	0.00106	0.000592467	0.000904237	0.000615811	0.00149	0.000654579	0.000616001								451	-0.0612	0.00119	-0.00623	-0.00316
														36.0486	0.00067035	0.00112	0.000583125	0.000913834	0.000638222	0.00155	0.000677941	0.000687668								452	-0.0581	0.00107	-0.00666	-0.00293
														36.1282	0.000671663	0.00118	0.00058175	0.000931999	0.000671411	0.0016	0.000713396	0.000765159								453	-0.0599	0.00181	-0.00617	-0.00297
														36.2077	0.000680513	0.00124	0.000589433	0.000960066	0.000715023	0.00164	0.000760389	0.000847048								454	-0.0602	0.00107	-0.00629	-0.0034
														36.2873	0.000697167	0.00129	0.000607012	0.00099857	0.000768279	0.00168	0.000818064	0.000931835								455	-0.0565	0.00143	-0.00556	-0.00316
														36.3669	0.000721739	0.00135	0.000634946	0.00105	0.000829959	0.00171	0.000885254	0.00102								456	-0.0627	0.00114	-0.00602	-0.00321
														36.4465	0.000754147	0.0014	0.000673224	0.0011	0.000898454	0.00173	0.000960496	0.0011								457	-0.0556	0.0016	-0.0053	-0.003
														36.5261	0.000794085	0.00146	0.000721317	0.00117	0.000971849	0.00175	0.00104	0.00119								458	-0.0592	0.00155	-0.0067	-0.00321
														36.6056	0.000840992	0.00151	0.000778184	0.00124	0.00105	0.00177	0.00113	0.00127								459	-0.0596	0.00179	-0.00634	-0.00297
														36.6852	0.000894044	0.00156	0.000842332	0.00131	0.00112	0.00179	0.00122	0.00135								460	-0.0564	0.0016	-0.00636	-0.00306
														36.7648	0.000952165	0.00162	0.000911917	0.00137	0.0012	0.00181	0.00131	0.00143								461	-0.0613	0.00153	-0.00598	-0.00282
														36.8444	0.00101	0.00167	0.000984892	0.00143	0.00127	0.00184	0.00139	0.0015								462	-0.0566	0.00159	-0.006	-0.00266
														36.9239	0.00108	0.00172	0.00106	0.00149	0.00134	0.00188	0.00148	0.00157								463	-0.0588	0.00149	-0.00527	-0.00283
														37.0035	0.00114	0.00178	0.00113	0.00153	0.0014	0.00193	0.00156	0.00163								464	-0.0606	0.00159	-0.00555	-0.00293
														37.0831	0.00121	0.00183	0.0012	0.00157	0.00146	0.00198	0.00163	0.00169								465	-0.056	0.00148	-0.00606	-0.00302
														37.1627	0.00127	0.00189	0.00127	0.0016	0.00151	0.00204	0.0017	0.00175								466	-0.0586	0.00163	-0.00591	-0.00253
														37.2423	0.00133	0.00195	0.00133	0.00162	0.00156	0.00211	0.00176	0.0018								467	-0.0586	0.00205	-0.00621	-0.00295
														37.3218	0.00139	0.00201	0.00139	0.00163	0.0016	0.00218	0.00181	0.00185								468	-0.0565	0.00178	-0.00615	-0.00281
														37.4014	0.00144	0.00207	0.00145	0.00165	0.00163	0.00225	0.00186	0.0019								469	-0.0603	0.00193	-0.00534	-0.00296
														37.481	0.00149	0.00212	0.0015	0.00167	0.00167	0.00232	0.0019	0.00195								470	-0.0546	0.00189	-0.00547	-0.00237
														37.5606	0.00154	0.00219	0.00154	0.0017	0.00169	0.00238	0.00195	0.00199								471	-0.0598	0.00221	-0.00571	-0.00263
														37.6401	0.00158	0.00225	0.00159	0.00173	0.00172	0.00245	0.00198	0.00204								472	-0.0565	0.00205	-0.00559	-0.00274
														37.7197	0.00163	0.00231	0.00163	0.00178	0.00174	0.00251	0.00202	0.00209								473	-0.0561	0.0016	-0.00554	-0.00248
														37.7993	0.00168	0.00237	0.00168	0.00185	0.00177	0.00256	0.00206	0.00214								474	-0.0608	0.00218	-0.00619	-0.00257
														37.8789	0.00173	0.00244	0.00173	0.00193	0.0018	0.00261	0.0021	0.0022								475	-0.0554	0.0022	-0.00599	-0.00293
														37.9584	0.00179	0.0025	0.00178	0.00202	0.00183	0.00266	0.00214	0.00226								476	-0.0583	0.00252	-0.00519	-0.00248
														38.038	0.00185	0.00256	0.00183	0.00213	0.00187	0.00271	0.00219	0.00232								477	-0.0578	0.00229	-0.00591	-0.00238
														38.1176	0.00192	0.00262	0.00189	0.00224	0.00191	0.00277	0.00225	0.00239								478	-0.0555	0.00186	-0.00513	-0.00249
														38.1972	0.00199	0.00268	0.00195	0.00236	0.00197	0.00282	0.00231	0.00246								479	-0.0601	0.00205	-0.00526	-0.00252
														38.2768	0.00207	0.00273	0.00202	0.00249	0.00204	0.00287	0.00238	0.00254								480	-0.0566	0.00147	-0.00588	-0.00275
														38.3563	0.00216	0.00278	0.00208	0.00261	0.00212	0.00293	0.00245	0.00261								481	-0.0571	0.00212	-0.00621	-0.00224
														38.4359	0.00225	0.00282	0.00214	0.00273	0.00221	0.003	0.00253	0.00268								482	-0.0592	0.00237	-0.0059	-0.00221
														38.5155	0.00235	0.00285	0.0022	0.00283	0.00231	0.00306	0.00262	0.00274								483	-0.054	0.00231	-0.00632	-0.00227
														38.5951	0.00244	0.00288	0.00226	0.00292	0.00241	0.00312	0.00271	0.0028								484	-0.0604	0.00231	-0.00544	-0.0025
														38.6746	0.00254	0.0029	0.00232	0.003	0.00252	0.00318	0.0028	0.00285								485	-0.0559	0.002	-0.00568	-0.00274
														38.7542	0.00264	0.00291	0.00237	0.00306	0.00264	0.00323	0.00289	0.00289								486	-0.058	0.00203	-0.00528	-0.00262
														38.8338	0.00275	0.00291	0.00242	0.00309	0.00275	0.00327	0.00298	0.00293								487	-0.0581	0.00236	-0.00511	-0.00238
														38.9134	0.00285	0.00291	0.00247	0.00311	0.00285	0.0033	0.00306	0.00295								488	-0.0552	0.00276	-0.00539	-0.00224
														38.993	0.00295	0.0029	0.00253	0.00311	0.00294	0.00332	0.00313	0.00296								489	-0.0592	0.00192	-0.00612	-0.00228
														39.0725	0.00304	0.00289	0.00258	0.00309	0.00302	0.00332	0.0032	0.00297								490	-0.0567	0.00227	-0.00612	-0.00224
														39.1521	0.00314	0.00288	0.00264	0.00306	0.00309	0.00331	0.00324	0.00298								491	-0.0555	0.00227	-0.00554	-0.00238
														39.2317	0.00323	0.00288	0.00271	0.00301	0.00314	0.0033	0.00328	0.00298								492	-0.0591	0.00221	-0.00553	-0.00255
														39.3113	0.00331	0.00287	0.00278	0.00296	0.00317	0.00327	0.00331	0.00298								493	-0.0548	0.00242	-0.0053	-0.00231
														39.3909	0.00338	0.00287	0.00287	0.0029	0.0032	0.00323	0.00332	0.00298								494	-0.058	0.00241	-0.00527	-0.0026
														39.4704	0.00345	0.00288	0.00296	0.00284	0.00322	0.00319	0.00334	0.00299								495	-0.058	0.00177	-0.00558	-0.00257
														39.55	0.0035	0.00288	0.00306	0.00278	0.00324	0.00314	0.00334	0.00299								496	-0.0554	0.00212	-0.00552	-0.00252
														39.6296	0.00355	0.00289	0.00317	0.00272	0.00325	0.0031	0.00335	0.003								497	-0.0593	0.00264	-0.00554	-0.0027
														39.7092	0.00358	0.0029	0.00328	0.00267	0.00327	0.00306	0.00336	0.00301								498	-0.0549	0.00208	-0.00574	-0.00251
														39.7887	0.0036	0.00291	0.00338	0.00263	0.0033	0.00302	0.00337	0.00302								499	-0.0578	0.00253	-0.00569	-0.00254
														39.8683	0.00361	0.00292	0.00349	0.0026	0.00333	0.00299	0.00339	0.00302
														39.9479	0.00362	0.00293	0.00358	0.00257	0.00337	0.00296	0.00341	0.00302
														40.0275	0.00361	0.00294	0.00366	0.00255	0.00341	0.00295	0.00344	0.00301
														40.1071	0.00361	0.00294	0.00373	0.00254	0.00346	0.00294	0.00348	0.00299
														40.1866	0.0036	0.00294	0.00378	0.00253	0.00352	0.00294	0.00352	0.00297
														40.2662	0.0036	0.00295	0.00382	0.00253	0.00357	0.00295	0.00356	0.00294
														40.3458	0.0036	0.00295	0.00383	0.00253	0.00362	0.00298	0.0036	0.00291
														40.4254	0.0036	0.00296	0.00383	0.00253	0.00367	0.00301	0.00364	0.00286
														40.5049	0.00361	0.00297	0.00382	0.00254	0.00371	0.00306	0.00368	0.00282
														40.5845	0.00363	0.00299	0.0038	0.00254	0.00374	0.00311	0.00371	0.00278
														40.6641	0.00365	0.00301	0.00377	0.00254	0.00376	0.00318	0.00374	0.00274
														40.7437	0.00367	0.00304	0.00373	0.00253	0.00378	0.00325	0.00376	0.00271
														40.8232	0.0037	0.00308	0.0037	0.00253	0.00378	0.00333	0.00378	0.00269
														40.9028	0.00373	0.00313	0.00366	0.00253	0.00378	0.00341	0.00381	0.00268
														40.9824	0.00376	0.00319	0.00363	0.00253	0.00378	0.00349	0.00384	0.00268
														41.062	0.0038	0.00326	0.0036	0.00254	0.00377	0.00356	0.00388	0.0027
														41.1416	0.00383	0.00334	0.00358	0.00256	0.00376	0.00364	0.00392	0.00273
														41.2211	0.00387	0.00343	0.00357	0.00258	0.00376	0.0037	0.00398	0.00277
														41.3007	0.00391	0.00354	0.00357	0.00262	0.00376	0.00376	0.00405	0.00283
														41.3803	0.00396	0.00366	0.00358	0.00268	0.00377	0.00381	0.00413	0.0029
														41.4599	0.00401	0.0038	0.0036	0.00276	0.00379	0.00385	0.00423	0.00298
														41.5394	0.00407	0.00395	0.00364	0.00286	0.00382	0.00388	0.00434	0.00306
														41.619	0.00413	0.00411	0.00369	0.00297	0.00387	0.0039	0.00446	0.00315
														41.6986	0.0042	0.00427	0.00376	0.0031	0.00394	0.00392	0.00459	0.00325
														41.7782	0.00428	0.00444	0.00385	0.00325	0.00402	0.00395	0.00472	0.00335
														41.8578	0.00437	0.00461	0.00395	0.00341	0.00413	0.00397	0.00485	0.00346
														41.9373	0.00447	0.00477	0.00408	0.00357	0.00426	0.004	0.00497	0.00357
														42.0169	0.00458	0.00492	0.00423	0.00374	0.0044	0.00404	0.0051	0.00368
														42.0965	0.00469	0.00505	0.00439	0.00391	0.00456	0.00409	0.00521	0.00379
														42.1761	0.00482	0.00517	0.00458	0.00406	0.00474	0.00414	0.00533	0.00391
														42.2556	0.00497	0.00526	0.00478	0.00421	0.00493	0.0042	0.00544	0.00404
														42.3352	0.00513	0.00532	0.00501	0.00433	0.00513	0.00426	0.00556	0.00416
														42.4148	0.0053	0.00537	0.00525	0.00444	0.00533	0.00432	0.0057	0.00428
														42.4944	0.00549	0.00539	0.00551	0.00452	0.00554	0.00438	0.00585	0.0044
														42.574	0.00569	0.00538	0.00578	0.00458	0.00574	0.00444	0.00605	0.0045
														42.6535	0.0059	0.00536	0.00606	0.00461	0.00594	0.00449	0.00628	0.0046
														42.7331	0.00612	0.00532	0.00636	0.00462	0.00614	0.00453	0.00656	0.00468
														42.8127	0.00634	0.00528	0.00665	0.00461	0.00632	0.00457	0.0069	0.00474
														42.8923	0.00656	0.00522	0.00694	0.00458	0.00649	0.00459	0.00728	0.00478
														42.9718	0.00676	0.00515	0.00722	0.00453	0.00665	0.00461	0.00772	0.0048
														43.0514	0.00695	0.00508	0.00748	0.00447	0.00679	0.00461	0.00818	0.00481
														43.131	0.0071	0.00501	0.00771	0.0044	0.00691	0.00461	0.00867	0.00479
														43.2106	0.00722	0.00493	0.0079	0.00432	0.00702	0.00459	0.00915	0.00476
														43.2901	0.0073	0.00486	0.00805	0.00424	0.0071	0.00457	0.00961	0.00472
														43.3697	0.00733	0.00479	0.00814	0.00417	0.00716	0.00455	0.01002	0.00468
														43.4493	0.00731	0.00472	0.00818	0.00409	0.00719	0.00452	0.01035	0.00465
														43.5289	0.00724	0.00465	0.00815	0.00402	0.00719	0.00448	0.01058	0.00461
														43.6084	0.00712	0.00459	0.00806	0.00396	0.00716	0.00443	0.01071	0.00459
														43.688	0.00697	0.00453	0.00791	0.0039	0.0071	0.00437	0.0107	0.00457
														43.7676	0.00678	0.00447	0.00771	0.00386	0.007	0.00431	0.01057	0.00457
														43.8472	0.00656	0.00442	0.00746	0.00383	0.00687	0.00424	0.01032	0.00458
														43.9268	0.00633	0.00437	0.00718	0.00381	0.00672	0.00417	0.00996	0.00459
														44.0063	0.0061	0.00433	0.00687	0.00381	0.00654	0.00409	0.00951	0.00461
														44.0859	0.00587	0.00429	0.00655	0.00381	0.00635	0.00401	0.00899	0.00464
														44.1655	0.00566	0.00425	0.00622	0.00383	0.00614	0.00394	0.00842	0.00466
														44.2451	0.00548	0.00423	0.0059	0.00386	0.00592	0.00387	0.00784	0.00469
														44.3246	0.00532	0.00421	0.00559	0.0039	0.0057	0.00382	0.00727	0.00471
														44.4042	0.00518	0.00422	0.0053	0.00395	0.00548	0.00378	0.00672	0.00473
														44.4838	0.00508	0.00425	0.00504	0.004	0.00527	0.00377	0.00623	0.00476
														44.5634	0.00501	0.0043	0.0048	0.00406	0.00507	0.00379	0.00579	0.00478
														44.643	0.00496	0.00439	0.00458	0.00413	0.00488	0.00384	0.00542	0.00481
														44.7225	0.00492	0.00452	0.00439	0.00422	0.00471	0.00393	0.00512	0.00485
														44.8021	0.0049	0.0047	0.00423	0.00432	0.00456	0.00405	0.00489	0.0049
														44.8817	0.00488	0.00491	0.00408	0.00445	0.00442	0.00423	0.00471	0.00497
														44.9613	0.00485	0.00517	0.00395	0.0046	0.0043	0.00443	0.00459	0.00505
														45.0408	0.00482	0.00547	0.00384	0.0048	0.0042	0.00468	0.0045	0.00515
														45.1204	0.00478	0.0058	0.00375	0.00503	0.00413	0.00496	0.00444	0.00527
														45.2	0.00473	0.00615	0.00368	0.0053	0.00407	0.00526	0.00441	0.00541
														45.2796	0.00467	0.0065	0.00362	0.00561	0.00404	0.00557	0.00438	0.00556
														45.3592	0.0046	0.00685	0.00359	0.00595	0.00404	0.00589	0.00436	0.00573
														45.4387	0.00453	0.00717	0.00359	0.00632	0.00406	0.0062	0.00433	0.00592
														45.5183	0.00446	0.00746	0.0036	0.00672	0.00411	0.00648	0.0043	0.00612
														45.5979	0.00439	0.0077	0.00365	0.00711	0.00418	0.00674	0.00427	0.00633
														45.6775	0.00434	0.00788	0.00372	0.0075	0.00428	0.00695	0.00422	0.00654
														45.757	0.00431	0.00801	0.00382	0.00786	0.00439	0.00711	0.00416	0.00675
														45.8366	0.0043	0.00807	0.00395	0.00818	0.00452	0.00722	0.00409	0.00696
														45.9162	0.00431	0.00806	0.00409	0.00844	0.00466	0.00727	0.00401	0.00715
														45.9958	0.00435	0.008	0.00426	0.00864	0.0048	0.00726	0.00392	0.00732
														46.0754	0.0044	0.00788	0.00444	0.00877	0.00494	0.00719	0.00383	0.00746
														46.1549	0.00448	0.00772	0.00463	0.00883	0.00508	0.00708	0.00373	0.00757
														46.2345	0.00457	0.00752	0.00482	0.00881	0.0052	0.00692	0.00362	0.00765
														46.3141	0.00467	0.00731	0.00501	0.00872	0.0053	0.00673	0.00352	0.00768
														46.3937	0.00477	0.00707	0.0052	0.00857	0.00539	0.00653	0.00341	0.00766
														46.4732	0.00487	0.00683	0.00537	0.00837	0.00546	0.00631	0.0033	0.0076
														46.5528	0.00497	0.00659	0.00552	0.00813	0.0055	0.00609	0.0032	0.0075
														46.6324	0.00507	0.00635	0.00565	0.00786	0.00552	0.00589	0.0031	0.00736
														46.712	0.00515	0.00611	0.00576	0.00758	0.00553	0.0057	0.003	0.00719
														46.7916	0.00521	0.00589	0.00583	0.0073	0.00552	0.00553	0.00291	0.00699
														46.8711	0.00526	0.00567	0.00587	0.00701	0.00548	0.00538	0.00282	0.00678
														46.9507	0.00529	0.00547	0.00587	0.00674	0.00544	0.00526	0.00273	0.00655
														47.0303	0.00531	0.00527	0.00584	0.00648	0.00538	0.00516	0.00263	0.00631
														47.1099	0.00531	0.00508	0.00577	0.00623	0.0053	0.00507	0.00254	0.00608
														47.1894	0.00529	0.00489	0.00567	0.006	0.00522	0.005	0.00245	0.00586
														47.269	0.00526	0.0047	0.00554	0.00579	0.00512	0.00494	0.00236	0.00564
														47.3486	0.00521	0.00452	0.00538	0.00559	0.00501	0.00488	0.00227	0.00544
														47.4282	0.00515	0.00435	0.00521	0.00541	0.0049	0.00482	0.00217	0.00524
														47.5078	0.00507	0.00417	0.00501	0.00525	0.00478	0.00475	0.00208	0.00506
														47.5873	0.00499	0.004	0.00481	0.0051	0.00465	0.00468	0.00198	0.00488
														47.6669	0.0049	0.00383	0.0046	0.00497	0.00452	0.0046	0.00189	0.00471
														47.7465	0.00479	0.00367	0.0044	0.00485	0.0044	0.00451	0.0018	0.00455
														47.8261	0.00468	0.00351	0.00421	0.00474	0.00427	0.0044	0.00172	0.0044
														47.9056	0.00457	0.00336	0.00404	0.00465	0.00415	0.00429	0.00164	0.00426
														47.9852	0.00444	0.00322	0.00388	0.00457	0.00403	0.00417	0.00156	0.00412
														48.0648	0.00431	0.00308	0.00375	0.00449	0.00392	0.00404	0.00149	0.00399
														48.1444	0.00417	0.00295	0.00364	0.00442	0.00381	0.0039	0.00142	0.00386
														48.224	0.00403	0.00283	0.00355	0.00435	0.0037	0.00377	0.00136	0.00374
														48.3035	0.00388	0.00271	0.00348	0.00428	0.00359	0.00363	0.0013	0.00362
														48.3831	0.00372	0.0026	0.00342	0.0042	0.00348	0.0035	0.00124	0.00351
														48.4627	0.00356	0.0025	0.00338	0.00411	0.00337	0.00338	0.00119	0.0034
														48.5423	0.0034	0.00239	0.00335	0.00402	0.00326	0.00326	0.00113	0.00328
														48.6218	0.00324	0.00229	0.00331	0.00391	0.00315	0.00315	0.00108	0.00317
														48.7014	0.00307	0.00219	0.00328	0.0038	0.00303	0.00305	0.00104	0.00304
														48.781	0.00291	0.00209	0.00324	0.00367	0.00291	0.00296	0.000989675	0.00292
														48.8606	0.00276	0.00199	0.00319	0.00355	0.0028	0.00288	0.000945496	0.00278
														48.9402	0.00261	0.00189	0.00313	0.00342	0.00268	0.00281	0.000903346	0.00265
														49.0197	0.00247	0.00179	0.00306	0.00329	0.00257	0.00274	0.000863171	0.0025
														49.0993	0.00234	0.00169	0.00297	0.00316	0.00246	0.00267	0.000824867	0.00235
														49.1789	0.00222	0.00159	0.00287	0.00304	0.00235	0.0026	0.000788283	0.0022
														49.2585	0.00211	0.00149	0.00276	0.00292	0.00225	0.00253	0.000753228	0.00205
														49.338	0.002	0.00139	0.00263	0.00281	0.00216	0.00246	0.000719488	0.0019
														49.4176	0.0019	0.0013	0.0025	0.00269	0.00207	0.00238	0.00068685	0.00175
														49.4972	0.00181	0.0012	0.00235	0.00258	0.00198	0.00229	0.00065511	0.00161
														49.5768	0.00173	0.00111	0.0022	0.00246	0.0019	0.0022	0.00062409	0.00147
														49.6563	0.00165	0.00103	0.00205	0.00234	0.00182	0.00209	0.000593638	0.00134
														49.7359	0.00157	0.000942009	0.00189	0.0022	0.00174	0.00198	0.000563629	0.00122
														49.8155	0.00149	0.000859665	0.00174	0.00206	0.00167	0.00187	0.000533965	0.0011
														49.8951	0.00141	0.000779551	0.0016	0.00191	0.00159	0.00175	0.000504564	0.000985667
														49.9746	0.00134	0.00070178	0.00146	0.00175	0.00152	0.00162	0.000475365	0.000876933
														50.0542	0.00126	0.000626658	0.00133	0.00158	0.00144	0.00149	0.000446327	0.000773437
														50.1338	0.00119	0.000554686	0.0012	0.00141	0.00137	0.00136	0.000417436	0.000675405
														50.2134	0.00112	0.000486528	0.00109	0.00123	0.00129	0.00123	0.000388712	0.000583298
														50.293	0.00105	0.000422938	0.00098929	0.00107	0.00122	0.0011	0.000360222	0.000497759
														50.3725	0.000977167	0.000364671	0.00089616	0.000904549	0.00114	0.000969896	0.000332086	0.000419518
														50.4521	0.000911085	0.000312388	0.000812198	0.000754459	0.00107	0.000844419	0.000304477	0.000349279
														50.5317	0.000847963	0.000266565	0.000736649	0.000618559	0.000992458	0.000724448	0.000277621	0.000287598
														50.6113	0.00078818	0.000227425	0.000668607	0.000498939	0.00091625	0.000611803	0.000251782	0.000234786
														50.6908	0.000732047	0.000194906	0.000607106	0.000396726	0.000839801	0.000508237	0.000227244	0.000190835
														50.7704	0.00067979	0.000168658	0.00055121	0.000312077	0.000763462	0.000415314	0.000204291	0.000155399
														50.85	0.000631542	0.000148083	0.000500076	0.000244265	0.000687791	0.000334262	0.000183176	0.00012781
														50.9296	0.000587334	0.000132397	0.000453012	0.00019184	0.000613547	0.000265848	0.000164104	0.000107137
														51.0092	0.000547084	0.000120712	0.000409495	0.000152832	0.000541646	0.00021029	0.000147208	9.22711e-05
														51.0887	0.000510592	0.000112119	0.000369177	0.000124976	0.000473094	0.00016721	0.000132538	8.20294e-05
														51.1683	0.000477547	0.00010577	0.000331862	0.000105927	0.000408895	0.000135653	0.000120064	7.52501e-05
														51.2479	0.000447529	0.000100935	0.000297475	9.34507e-05	0.00034995	0.000114167	0.000109674	7.08796e-05
														51.3275	0.000420038	9.70443e-05	0.000266016	8.55675e-05	0.000296973	0.000100938	0.000101193	6.80338e-05
														51.407	0.000394518	9.36957e-05	0.000237511	8.06442e-05	0.000250415	9.39529e-05	9.44003e-05	6.60313e-05
														51.4866	0.000370404	9.06476e-05	0.000211977	7.74335e-05	0.000210427	9.11898e-05	8.90522e-05	6.43988e-05
														51.5662	0.000347162	8.77889e-05	0.000189387	7.50666e-05	0.000176857	9.07874e-05	8.49036e-05	6.28521e-05
														51.6458	0.000324336	8.51012e-05	0.000169654	7.30096e-05	0.000149277	9.11909e-05	8.17274e-05	6.12605e-05
														51.7254	0.000301587	8.2618e-05	0.000152624	7.09957e-05	0.000127044	9.12472e-05	7.93293e-05	5.9602e-05
														51.8049	0.000278724	8.03882e-05	0.000138083	6.89474e-05	0.00010938	9.0245e-05	7.75564e-05	5.79185e-05
														51.8845	0.000255712	7.845e-05	0.000125773	6.69003e-05	9.54517e-05	8.78984e-05	7.63e-05	5.62761e-05
														51.9641	0.000232672	7.68146e-05	0.000115412	6.49376e-05	8.44539e-05	8.42815e-05	7.54926e-05	5.47363e-05
														52.0437	0.000209853	7.54631e-05	0.000106713	6.31419e-05	7.56703e-05	7.97291e-05	7.51005e-05	5.33381e-05
														52.1232	0.000187604	7.43511e-05	9.94025e-05	6.1565e-05	6.85159e-05	7.4721e-05	7.51131e-05	5.20916e-05
														52.2028	0.000166321	7.34196e-05	9.32335e-05	6.0216e-05	6.25534e-05	6.97678e-05	7.55315e-05	5.09812e-05
														52.2824	0.000146403	7.26073e-05	8.799e-05	5.90647e-05	5.7487e-05	6.53152e-05	7.63571e-05	4.99727e-05
														52.362	0.000128204	7.18609e-05	8.34889e-05	5.80534e-05	5.31384e-05	6.16772e-05	7.75817e-05	4.90245e-05
														52.4415	0.000111998	7.11428e-05	7.95757e-05	5.71148e-05	4.94129e-05	5.90036e-05	7.9181e-05	4.80965e-05
														52.5211	9.79496e-05	7.04322e-05	7.61194e-05	5.6188e-05	4.62617e-05	5.72814e-05	8.11102e-05	4.71576e-05
														52.6007	8.61082e-05	6.97234e-05	7.30061e-05	5.52325e-05	4.36499e-05	5.6363e-05	8.33037e-05	4.61893e-05
														52.6803	7.64097e-05	6.902e-05	7.0136e-05	5.42345e-05	4.15324e-05	5.60131e-05	8.56777e-05	4.5186e-05
														52.7599	6.86929e-05	6.83286e-05	6.74211e-05	5.32083e-05	3.98429e-05	5.59613e-05	8.81344e-05	4.4153e-05
														52.8394	6.27239e-05	6.76532e-05	6.47873e-05	5.21903e-05	3.84927e-05	5.59515e-05	9.05687e-05	4.3103e-05
														52.919	5.82249e-05	6.69914e-05	6.21774e-05	5.12304e-05	3.73801e-05	5.57798e-05	9.28747e-05	4.20524e-05
														52.9986	5.49031e-05	6.63329e-05	5.95554e-05	5.03806e-05	3.64034e-05	5.53157e-05	9.49523e-05	4.10187e-05
														53.0782	5.24753e-05	6.5662e-05	5.69099e-05	4.96843e-05	3.54751e-05	5.45067e-05	9.67123e-05	4.00175e-05
														53.1578	5.06876e-05	6.49601e-05	5.42551e-05	4.91677e-05	3.45338e-05	5.33688e-05	9.80805e-05	3.90623e-05
														53.2373	4.93266e-05	6.42103e-05	5.16292e-05	4.88351e-05	3.35494e-05	5.19661e-05	9.89991e-05	3.81634e-05
														53.3169	4.82241e-05	6.34006e-05	4.90888e-05	4.86675e-05	3.25227e-05	5.03881e-05	9.9427e-05	3.73286e-05
														53.3965	4.72565e-05	6.25266e-05	4.67013e-05	4.86258e-05	3.1479e-05	4.87275e-05	9.9339e-05	3.65621e-05
														53.4761	4.63389e-05	6.1591e-05	4.45347e-05	4.86557e-05	3.04574e-05	4.70637e-05	9.8723e-05	3.58653e-05
														53.5556	4.54184e-05	6.06032e-05	4.26475e-05	4.86951e-05	2.94997e-05	4.54541e-05	9.75788e-05	3.52352e-05
														53.6352	4.4466e-05	5.95763e-05	4.10804e-05	4.86824e-05	2.86392e-05	4.39331e-05	9.59164e-05	3.46649e-05
														53.7148	4.34699e-05	5.85242e-05	3.98496e-05	4.85626e-05	2.78943e-05	4.25167e-05	9.37556e-05	3.41424e-05
														53.7944	4.2431e-05	5.74593e-05	3.89446e-05	4.82935e-05	2.72653e-05	4.12103e-05	9.11267e-05	3.3652e-05
														53.874	4.13588e-05	5.6391e-05	3.83295e-05	4.78485e-05	2.67364e-05	4.00171e-05	8.80727e-05	3.31752e-05
														53.9535	4.02699e-05	5.53257e-05	3.79477e-05	4.72184e-05	2.62809e-05	3.89433e-05	8.46514e-05	3.2693e-05
														54.0331	3.91864e-05	5.42678e-05	3.77296e-05	4.64097e-05	2.58681e-05	3.80001e-05	8.09374e-05	3.21888e-05
														54.1127	3.81344e-05	5.3222e-05	3.76013e-05	4.54431e-05	2.54707e-05	3.72019e-05	7.7023e-05	3.16512e-05
														54.1923	3.71425e-05	5.21951e-05	3.74937e-05	4.43495e-05	2.50703e-05	3.6561e-05	7.30166e-05	3.10767e-05
														54.2718	3.62393e-05	5.11976e-05	3.73495e-05	4.31666e-05	2.46602e-05	3.60816e-05	6.90394e-05	3.04716e-05
														54.3514	3.54508e-05	5.0244e-05	3.71291e-05	4.19347e-05	2.42455e-05	3.57554e-05	6.52189e-05	2.98522e-05
														54.431	3.4797e-05	4.93521e-05	3.6812e-05	4.06938e-05	2.38397e-05	3.55582e-05	6.16801e-05	2.92436e-05
														54.5106	3.42895e-05	4.85405e-05	3.63968e-05	3.94805e-05	2.34603e-05	3.54521e-05	5.85354e-05	2.86776e-05
														54.5902	3.39297e-05	4.78257e-05	3.58983e-05	3.83261e-05	2.31235e-05	3.53896e-05	5.58746e-05	2.81886e-05
														54.6697	3.37075e-05	4.72188e-05	3.53419e-05	3.72548e-05	2.284e-05	3.53217e-05	5.37552e-05	2.78095e-05
														54.7493	3.36024e-05	4.67225e-05	3.47586e-05	3.62833e-05	2.2612e-05	3.52059e-05	5.21964e-05	2.75672e-05
														54.8289	3.3585e-05	4.63297e-05	3.41794e-05	3.54204e-05	2.24333e-05	3.50141e-05	5.1176e-05	2.74794e-05
														54.9085	3.36197e-05	4.60233e-05	3.36299e-05	3.46672e-05	2.22903e-05	3.47373e-05	5.06316e-05	2.7551e-05
														54.988	3.36677e-05	4.57772e-05	3.31279e-05	3.40177e-05	2.21659e-05	3.43868e-05	5.04664e-05	2.77739e-05
														55.0676	3.36911e-05	4.5559e-05	3.26809e-05	3.346e-05	2.20432e-05	3.39912e-05	5.05585e-05	2.81264e-05
														55.1472	3.36555e-05	4.53336e-05	3.22869e-05	3.29777e-05	2.1909e-05	3.35896e-05	5.07733e-05	2.85754e-05
														55.2268	3.3533e-05	4.50666e-05	3.19353e-05	3.25518e-05	2.17565e-05	3.32233e-05	5.09766e-05	2.90795e-05
														55.3063	3.33044e-05	4.47279e-05	3.16096e-05	3.21625e-05	2.1586e-05	3.29267e-05	5.10474e-05	2.95925e-05
														55.3859	3.29603e-05	4.42938e-05	3.12904e-05	3.1791e-05	2.14041e-05	3.27201e-05	5.08893e-05	3.00676e-05
														55.4655	3.25017e-05	4.37491e-05	3.09586e-05	3.14215e-05	2.12211e-05	3.26047e-05	5.04383e-05	3.0462e-05
														55.5451	3.194e-05	4.30869e-05	3.05984e-05	3.10421e-05	2.10485e-05	3.25629e-05	4.96669e-05	3.07401e-05
														55.6247	3.12956e-05	4.23088e-05	3.01993e-05	3.06462e-05	2.08955e-05	3.25606e-05	4.85839e-05	3.08767e-05
														55.7042	3.05973e-05	4.14234e-05	2.9758e-05	3.02322e-05	2.07668e-05	3.25546e-05	4.72314e-05	3.08593e-05
														55.7838	2.98792e-05	4.04456e-05	2.92784e-05	2.98033e-05	2.06615e-05	3.24999e-05	4.56777e-05	3.06882e-05
														55.8634	2.91786e-05	3.93949e-05	2.87719e-05	2.93664e-05	2.05735e-05	3.23584e-05	4.40093e-05	3.03769e-05
														55.943	2.85325e-05	3.82947e-05	2.82558e-05	2.8931e-05	2.04927e-05	3.21053e-05	4.23213e-05	2.99502e-05
														56.0225	2.79743e-05	3.71714e-05	2.77514e-05	2.85075e-05	2.04079e-05	3.17339e-05	4.0709e-05	2.94419e-05
														56.1021	2.75305e-05	3.60537e-05	2.72819e-05	2.81056e-05	2.03088e-05	3.12554e-05	3.92597e-05	2.88917e-05
														56.1817	2.72176e-05	3.49713e-05	2.68695e-05	2.77333e-05	2.01887e-05	3.06976e-05	3.80476e-05	2.8341e-05
														56.2613	2.70401e-05	3.39541e-05	2.65326e-05	2.7396e-05	2.00453e-05	3.0099e-05	3.7129e-05	2.78298e-05
														56.3409	2.69894e-05	3.30301e-05	2.62835e-05	2.7096e-05	1.98811e-05	2.95029e-05	3.65412e-05	2.73921e-05
														56.4204	2.70445e-05	3.22238e-05	2.61264e-05	2.68328e-05	1.97025e-05	2.89506e-05	3.6302e-05	2.70535e-05
														56.5	2.71737e-05	3.15537e-05	2.60567e-05	2.66035e-05	1.95179e-05	2.84759e-05	3.64109e-05	2.68288e-05
														56.5796	2.73379e-05	3.10309e-05	2.60607e-05	2.64035e-05	1.93357e-05	2.81009e-05	3.68514e-05	2.67204e-05
														56.6592	2.74953e-05	3.06577e-05	2.61166e-05	2.62273e-05	1.9162e-05	2.7835e-05	3.75931e-05	2.67192e-05
														56.7387	2.76055e-05	3.04268e-05	2.6197e-05	2.60693e-05	1.89999e-05	2.76749e-05	3.8595e-05	2.68055e-05
														56.8183	2.76346e-05	3.03228e-05	2.62714e-05	2.59243e-05	1.88484e-05	2.76078e-05	3.98073e-05	2.69513e-05
														56.8979	2.75586e-05	3.03231e-05	2.63094e-05	2.5788e-05	1.87033e-05	2.76141e-05	4.11742e-05	2.71237e-05
														56.9775	2.73658e-05	3.04011e-05	2.62846e-05	2.56568e-05	1.85585e-05	2.76714e-05	4.26358e-05	2.7288e-05
														57.057	2.70582e-05	3.05293e-05	2.61772e-05	2.55281e-05	1.84076e-05	2.77575e-05	4.413e-05	2.74115e-05
														57.1366	2.66499e-05	3.06822e-05	2.59768e-05	2.53997e-05	1.82458e-05	2.78528e-05	4.55941e-05	2.74662e-05
														57.2162	2.6165e-05	3.0839e-05	2.5683e-05	2.527e-05	1.80715e-05	2.79412e-05	4.69665e-05	2.7431e-05
														57.2958	2.56343e-05	3.09854e-05	2.53065e-05	2.51376e-05	1.78868e-05	2.80102e-05	4.81888e-05	2.72934e-05
														57.3754	2.50911e-05	3.11139e-05	2.48671e-05	2.50011e-05	1.76975e-05	2.80508e-05	4.92081e-05	2.70491e-05
														57.4549	2.45673e-05	3.12235e-05	2.43925e-05	2.48592e-05	1.7512e-05	2.80561e-05	4.99793e-05	2.67023e-05
														57.5345	2.40901e-05	3.13176e-05	2.3915e-05	2.47111e-05	1.73403e-05	2.80211e-05	5.04682e-05	2.62637e-05
														57.6141	2.36794e-05	3.14018e-05	2.34688e-05	2.45562e-05	1.71918e-05	2.79422e-05	5.06546e-05	2.57495e-05
														57.6937	2.33474e-05	3.14816e-05	2.30865e-05	2.43942e-05	1.70738e-05	2.78172e-05	5.05348e-05	2.5179e-05
														57.7732	2.30979e-05	3.156e-05	2.27965e-05	2.42255e-05	1.69907e-05	2.76461e-05	5.01249e-05	2.45735e-05
														57.8528	2.29278e-05	3.16361e-05	2.26207e-05	2.40511e-05	1.69429e-05	2.74312e-05	4.94614e-05	2.39539e-05
														57.9324	2.28287e-05	3.17049e-05	2.25734e-05	2.38723e-05	1.69274e-05	2.71778e-05	4.86019e-05	2.33404e-05
														58.012	2.2789e-05	3.17573e-05	2.26596e-05	2.36904e-05	1.69382e-05	2.68937e-05	4.76226e-05	2.2751e-05
														58.0915	2.27958e-05	3.17817e-05	2.28761e-05	2.35072e-05	1.69678e-05	2.65891e-05	4.66144e-05	2.22013e-05
														58.1711	2.28362e-05	3.1766e-05	2.32109e-05	2.33239e-05	1.70078e-05	2.62749e-05	4.5676e-05	2.1704e-05
														58.2507	2.2898e-05	3.16991e-05	2.36452e-05	2.31418e-05	1.70506e-05	2.59616e-05	4.49056e-05	2.12686e-05
														58.3303	2.29708e-05	3.1573e-05	2.41536e-05	2.29619e-05	1.70896e-05	2.56576e-05	4.43912e-05	2.09015e-05
														58.4099	2.30451e-05	3.13841e-05	2.47065e-05	2.27848e-05	1.71196e-05	2.53686e-05	4.41998e-05	2.06053e-05
														58.4894	2.31124e-05	3.11331e-05	2.52709e-05	2.26111e-05	1.7137e-05	2.50962e-05	4.43689e-05	2.03796e-05
														58.569	2.31646e-05	3.08252e-05	2.58125e-05	2.24415e-05	1.71391e-05	2.48387e-05	4.4899e-05	2.02203e-05
														58.6486	2.3194e-05	3.04694e-05	2.62974e-05	2.22766e-05	1.71238e-05	2.45921e-05	4.57506e-05	2.01203e-05
														58.7282	2.3193e-05	3.00767e-05	2.66938e-05	2.2117e-05	1.70891e-05	2.43507e-05	4.68448e-05	2.00697e-05
														58.8077	2.31549e-05	2.96593e-05	2.69742e-05	2.19636e-05	1.70333e-05	2.41096e-05	4.80695e-05	2.00567e-05
														58.8873	2.30738e-05	2.9229e-05	2.71166e-05	2.18169e-05	1.69551e-05	2.3866e-05	4.92894e-05	2.00685e-05
														58.9669	2.2946e-05	2.87968e-05	2.71066e-05	2.16772e-05	1.68537e-05	2.36203e-05	5.03594e-05	2.00919e-05
														59.0465	2.277e-05	2.83717e-05	2.69385e-05	2.15441e-05	1.67297e-05	2.33767e-05	5.11412e-05	2.01149e-05
														59.1261	2.25472e-05	2.79612e-05	2.66156e-05	2.14166e-05	1.65855e-05	2.31428e-05	5.15182e-05	2.01272e-05
														59.2056	2.22821e-05	2.75709e-05	2.61505e-05	2.12927e-05	1.64258e-05	2.29287e-05	5.14095e-05	2.0121e-05
														59.2852	2.19816e-05	2.72051e-05	2.55641e-05	2.11698e-05	1.62571e-05	2.27456e-05	5.07799e-05	2.00914e-05
														59.3648	2.16552e-05	2.68668e-05	2.48844e-05	2.10445e-05	1.60877e-05	2.2604e-05	4.96439e-05	2.00363e-05
														59.4444	2.13133e-05	2.65576e-05	2.41438e-05	2.09134e-05	1.59268e-05	2.2512e-05	4.80641e-05	1.99565e-05
														59.5239	2.0967e-05	2.62785e-05	2.33768e-05	2.07729e-05	1.57834e-05	2.24743e-05	4.61433e-05	1.98546e-05
														59.6035	2.06269e-05	2.60287e-05	2.26173e-05	2.06202e-05	1.5665e-05	2.2491e-05	4.40122e-05	1.9735e-05
														59.6831	2.03022e-05	2.58066e-05	2.1896e-05	2.04534e-05	1.5577e-05	2.2558e-05	4.18131e-05	1.96024e-05
														59.7627	2.00008e-05	2.56091e-05	2.12378e-05	2.02719e-05	1.55213e-05	2.2667e-05	3.96832e-05	1.94617e-05
														59.8423	1.97284e-05	2.54322e-05	2.06607e-05	2.00769e-05	1.54967e-05	2.28064e-05	3.77392e-05	1.93174e-05
														59.9218	1.9489e-05	2.52714e-05	2.01749e-05	1.9871e-05	1.54982e-05	2.29625e-05	3.6065e-05	1.91729e-05
														60.0014	1.92846e-05	2.51222e-05	1.97826e-05	1.96585e-05	1.55183e-05	2.31205e-05	3.47047e-05	1.90307e-05
														60.081	1.91159e-05	2.49811e-05	1.9479e-05	1.94448e-05	1.55472e-05	2.32653e-05	3.36617e-05	1.8892e-05
														60.1606	1.89823e-05	2.4846e-05	1.92538e-05	1.92362e-05	1.55743e-05	2.33826e-05	3.29033e-05	1.87573e-05
														60.2401	1.88824e-05	2.47169e-05	1.90925e-05	1.90391e-05	1.55892e-05	2.34594e-05	3.23702e-05	1.86261e-05
														60.3197	1.88141e-05	2.45956e-05	1.89786e-05	1.88597e-05	1.55824e-05	2.34845e-05	3.1989e-05	1.84977e-05
														60.3993	1.87745e-05	2.44857e-05	1.88953e-05	1.8703e-05	1.55463e-05	2.34492e-05	3.16863e-05	1.83708e-05
														60.4789	1.87607e-05	2.43916e-05	1.88268e-05	1.85724e-05	1.54754e-05	2.33471e-05	3.14009e-05	1.82441e-05

## Sheet: Fig.5
Fig.5B						Fig.5C						Fig.5E
	70 wt.% _10W	No TIM_10W	TSP 3500_10W				70 wt.% BN	TSP 3500	No TIM				No TIM	70 wt.% BN	Henkel
Time	Temeprature					Power density	Heater temperature					Time	Temperature
1	25	25	25			5	46	55	71.4			0.2	29.2	28.9	28.8
2	25	25	25			10	64.7	80.2	109.2			0.4	29.2	28.9	28.8
3	25	25	25			15	83.4	104.4	140.7			0.6	29.2	28.9	28.8
4	25	25	25			20	100.7	128	165.9			0.8	29.2	28.9	28.8
5	25	25	25									1	29.2	28.9	28.8
6	25	25	25									1.2	29.2	28.9	28.8
7	25	25.1	24.9									1.4	29.2	28.9	28.8
8	25	25.1	24.9									1.6	29.2	28.9	28.8
9	25	25.1	25									1.8	29.2	28.9	28.8
10	25	25	25									2	29.2	28.9	28.7
11	25	25.1	25									2.2	29.2	28.9	28.7
12	25	25	24.9									2.4	29.2	28.9	28.8
13	24.9	25.1	24.9									2.6	29.2	28.8	28.7
14	25	25.1	24.9									2.8	29.2	28.9	28.8
15	25	25.1	25									3	29.2	28.9	28.7
16	25	25	24.9									3.2	29.2	28.9	28.8
17	24.9	25.1	25									3.4	29.2	28.9	28.8
18	25	25	24.9									3.6	29.2	29	28.8
19	24.9	25.1	25									3.8	29.2	29	28.8
20	25	25.1	25									4	29.2	29	28.8
21	25.6	27.5	25									4.2	29.2	29	28.8
22	29.9	33.3	25									4.4	29.2	29	28.8
23	32.6	39.6	25.4									4.6	29.2	29	28.8
24	34.5	47.2	28.2									4.8	29.5	29	28.8
25	36	54.9	32.3									5	30.7	30.2	30.3
26	37.5	61.5	35.6									5.2	31.4	31	30.8
27	38.7	67.2	39.3									5.4	31.7	31.4	31.5
28	39.3	71.9	42.4									5.6	32.1	31.8	32
29	39.6	75.8	45.9									5.8	32.6	31.9	32.2
30	39.6	78.8	48.8									6	32.9	32.3	32.5
31	39.1	81.3	50.8									6.2	33.1	32.6	32.9
32	39	83.4	51.9									6.4	33.5	32.8	33.3
33	39.1	85	52.8									6.6	33.7	33	33.4
34	39.3	86.4	54.3									6.8	34	33.2	33.6
35	39.5	87.5	55.3									7	34.1	33.4	33.8
36	39.6	88.4	56									7.2	34.4	33.6	34
37	39.9	89.5	56.5									7.4	34.6	33.8	34.2
38	40.5	90.9	56.9									7.6	34.7	34	34.4
39	40.8	92.1	57.2									7.8	34.9	34.2	34.6
40	41.1	93.1	57.5									8	35.1	34.3	34.7
41	41.3	94	57.7									8.2	35.3	34.5	35
42	41.6	94.7	58									8.4	35.5	34.7	35.1
43	41.8	95.3	58.2									8.6	35.6	34.9	35.2
44	42	95.7	58.3									8.8	35.8	34.9	35.3
45	42.2	96	58.4									9	35.9	35.1	35.5
46	42.4	96.1	58.6									9.2	36	35.2	35.7
47	42.6	96.2	58.7									9.4	36.2	35.4	35.7
48	42.8	96.4	58.8									9.6	36.3	35.4	35.9
49	43	96.6	58.9									9.8	36.5	35.5	36
50	43.1	96.8	59									10	36.6	35.7	36.2
51	43.3	96.9	59.1									10.2	36.9	35.8	36.4
52	43.5	97.1	59.3									10.4	37.1	36	36.4
53	43.7	97.4	59.3									10.6	37.2	36.1	36.5
54	43.9	97.7	59.3									10.8	37.5	36.2	36.6
55	44	98	59.3									11	37.8	36.3	36.8
56	44.2	98.2	59.4									11.2	37.9	36.4	36.9
57	44.4	98.5	59.6									11.4	38.2	36.5	37
58	44.6	98.7	59.8									11.6	38.4	36.6	37.2
59	44.7	98.8	60									11.8	38.6	36.7	37.3
60	44.9	99	60.2									12	38.9	36.8	37.4
61	45.1	99.1	60.4									12.2	39	36.8	37.5
62	45.2	99.3	60.6									12.4	39.3	37	37.6
63	45.4	99.4	60.8									12.6	39.4	37.1	37.7
64	45.6	99.5	61									12.8	39.7	37.2	37.8
65	45.7	99.6	61.1									13	39.8	37.2	37.9
66	45.9	99.8	61.3									13.2	40	37.3	38.1
67	46.1	99.8	61.4									13.4	40.2	37.4	38.2
68	46.2	100	61.6									13.6	40.4	37.5	38.4
69	46.4	100	61.7									13.8	40.5	37.6	38.5
70	46.5	100.1	61.9									14	40.7	37.7	38.6
71	46.7	100.2	62									14.2	40.9	37.8	38.7
72	46.9	100.3	62.2									14.4	41.1	37.9	38.8
73	47	100.4	62.3									14.6	41.2	38	39
74	47.1	100.5	62.5									14.8	41.4	38.1	39.1
75	47.3	100.6	62.6									15	41.6	38.2	39.2
76	47.5	100.6	62.7									15.2	41.7	38.3	39.3
77	47.6	100.7	62.9									15.4	41.8	38.3	39.4
78	47.8	100.8	63									15.6	42	38.4	39.5
79	47.9	100.9	63.2									15.8	42.2	38.6	39.6
80	48	101	63.3									16	42.4	38.7	39.8
81	48.2	101	63.5									16.2	42.5	38.7	39.9
82	48.3	101.1	63.6									16.4	42.6	38.8	40
83	48.5	101.2	63.7									16.6	42.8	38.9	40.1
84	48.6	101.3	63.9									16.8	43	39	40.2
85	48.8	101.3	64									17	43.1	39.1	40.3
86	48.9	101.4	64.2									17.2	43.3	39.2	40.4
87	49	101.5	64.3									17.4	43.4	39.3	40.5
88	49.2	101.6	64.5									17.6	43.5	39.4	40.6
89	49.3	101.7	64.6									17.8	43.7	39.4	40.7
90	49.4	101.7	64.8									18	43.8	39.5	40.8
91	49.6	101.8	64.9									18.2	43.9	39.6	40.9
92	49.7	101.9	65									18.4	44	39.7	41
93	49.9	101.9	65.1									18.6	44.2	39.7	41
94	50	102	65.3									18.8	44.3	39.8	41.2
95	50.1	102.1	65.4									19	44.4	39.9	41.3
96	50.2	102.1	65.5									19.2	44.5	40	41.3
97	50.4	102.2	65.7									19.4	44.7	40.1	41.4
98	50.5	102.3	65.8									19.6	44.8	40.1	41.5
99	50.6	102.4	65.9									19.8	44.9	40.2	41.6
100	50.7	102.4	66									20	45	40.3	41.7
101	50.8	102.5	66.2									20.2	45.1	40.4	41.8
102	50.9	102.6	66.3									20.4	45.2	40.4	41.9
103	51.1	102.6	66.4									20.6	45.3	40.5	42
104	51.2	102.7	66.5									20.8	45.5	40.6	42
105	51.3	102.8	66.6									21	45.6	40.6	42.1
106	51.4	102.8	66.8									21.2	45.7	40.7	42.2
107	51.5	102.9	66.9									21.4	45.8	40.8	42.2
108	51.7	102.9	67									21.6	45.9	40.8	42.3
109	51.8	103	67.1									21.8	46	40.9	42.3
110	51.9	103.1	67.2									22	46.1	40.9	42.4
111	52	103.1	67.3									22.2	46.2	41	42.5
112	52.1	103.2	67.5									22.4	46.3	41.1	42.6
113	52.3	103.3	67.6									22.6	46.4	41.2	42.6
114	52.4	103.3	67.7									22.8	46.5	41.2	42.7
115	52.5	103.3	67.8									23	46.6	41.2	42.8
116	52.6	103.4	67.9									23.2	46.7	41.3	42.8
117	52.7	103.5	68									23.4	46.8	41.3	42.9
118	52.8	103.5	68.1									23.6	46.9	41.4	43
119	52.9	103.6	68.2									23.8	46.9	41.4	43
120	53	103.7	68.3									24	47	41.5	43.1
121	53.1	103.7	68.4									24.2	47.1	41.6	43.3
122	53.3	103.8	68.5									24.4	47.2	41.6	43.3
123	53.4	103.8	68.7									24.6	47.3	41.7	43.3
124	53.5	103.9	68.8									24.8	47.4	41.7	43.4
125	53.5	103.9	68.8									25	47.4	41.8	43.5
126	53.7	104	69									25.2	47.5	41.8	43.5
127	53.8	104	69.1									25.4	47.6	41.9	43.6
128	53.9	104.1	69.2									25.6	47.6	41.9	43.6
129	54	104.1	69.3									25.8	47.7	42	43.7
130	54.1	104.2	69.4									26	47.8	42	43.8
131	54.2	104.3	69.5									26.2	47.9	42.1	43.8
132	54.3	104.3	69.6									26.4	48	42.1	43.9
133	54.4	104.4	69.7									26.6	48	42.2	44
134	54.6	104.4	69.8									26.8	48.1	42.2	44
135	54.6	104.4	69.9									27	48.2	42.3	44.1
136	54.7	104.5	70									27.2	48.2	42.3	44.2
137	54.8	104.5	70.1									27.4	48.3	42.4	44.2
138	54.9	104.5	70.2									27.6	48.4	42.5	44.3
139	54.9	104.6	70.2									27.8	48.4	42.4	44.3
140	55.1	104.6	70.3									28	48.5	42.5	44.4
141	55.2	104.7	70.4									28.2	48.6	42.5	44.5
142	55.3	104.7	70.5									28.4	48.7	42.5	44.5
143	55.3	104.8	70.6									28.6	48.7	42.7	44.6
144	55.4	104.8	70.7									28.8	48.8	42.7	44.6
145	55.5	104.8	70.8									29	48.9	42.7	44.7
146	55.6	104.9	70.9									29.2	48.9	42.8	44.7
147	55.7	104.9	71									29.4	49	42.8	44.8
148	55.8	105	71									29.6	49.1	42.8	44.9
149	55.9	105	71.1									29.8	49.2	42.9	44.9
150	56	105.1	71.2									30	49.2	42.9	45
151	56	105.1	71.3									30.2	49.3	43	45.1
152	56.1	105.2	71.3									30.4	49.4	43	45.1
153	56.2	105.2	71.4									30.6	49.4	43	45.1
154	56.3	105.2	71.5									30.8	49.5	43.1	45.2
155	56.4	105.3	71.6									31	49.5	43.1	45.3
156	56.5	105.3	71.7									31.2	49.6	43.2	45.4
157	56.6	105.4	71.8									31.4	49.6	43.2	45.4
158	56.6	105.4	71.9									31.6	49.7	43.3	45.4
159	56.7	105.4	72									31.8	49.8	43.3	45.5
160	56.8	105.5	72									32	49.8	43.3	45.5
161	56.9	105.5	72.1									32.2	49.8	43.4	45.5
162	57	105.6	72.2									32.4	49.9	43.4	45.6
163	57	105.6	72.3									32.6	50	43.5	45.7
164	57.1	105.6	72.4									32.8	50	43.5	45.7
165	57.2	105.7	72.4									33	50.1	43.6	45.8
166	57.3	105.7	72.5									33.2	50.2	43.6	45.8
167	57.3	105.8	72.6									33.4	50.2	43.6	45.8
168	57.4	105.8	72.7									33.6	50.3	43.6	45.9
169	57.5	105.8	72.8									33.8	50.3	43.7	45.9
170	57.6	105.9	72.8									34	50.4	43.7	45.9
171	57.7	105.9	72.9									34.2	50.4	43.7	46
172	57.8	105.9	73									34.4	50.4	43.8	46
173	57.8	106	73.1									34.6	50.5	43.9	46.1
174	57.9	106	73.1									34.8	50.6	43.9	46.1
175	58	106	73.2									35	50.6	43.9	46.2
176	58.1	106.1	73.3									35.2	50.6	43.9	46.1
177	58.1	106.1	73.4									35.4	50.7	44	46.2
178	58.2	106.1	73.4									35.6	50.7	44	46.2
179	58.3	106.2	73.5									35.8	50.8	44	46.2
180	58.3	106.2	73.6									36	50.8	44.1	46.3
181	58.4	106.2	73.6									36.2	50.9	44.1	46.3
182	58.5	106.2	73.7									36.4	50.9	44.1	46.4
183	58.6	106.3	73.8									36.6	50.9	44.2	46.5
184	58.6	106.3	73.9									36.8	51	44.2	46.5
185	58.7	106.3	73.9									37	51	44.3	46.5
186	58.8	106.4	74									37.2	51.1	44.3	46.6
187	58.8	106.4	74.1									37.4	51.1	44.3	46.6
188	58.9	106.4	74.2									37.6	51.2	44.4	46.6
189	59	106.5	74.2									37.8	51.2	44.4	46.7
190	59	106.5	74.3									38	51.3	44.4	46.7
191	59.1	106.5	74.3									38.2	51.3	44.5	46.8
192	59.2	106.6	74.4									38.4	51.3	44.5	46.8
193	59.2	106.6	74.5									38.6	51.4	44.5	46.8
194	59.3	106.6	74.5									38.8	51.4	44.6	46.8
195	59.4	106.7	74.6									39	51.4	44.6	46.9
196	59.4	106.7	74.7									39.2	51.4	44.6	46.9
197	59.5	106.7	74.7									39.4	51.5	44.6	47
198	59.6	106.7	74.8									39.6	51.6	44.7	47
199	59.6	106.8	74.9									39.8	51.6	44.7	47
200	59.7	106.8	75									40	51.6	44.8	47.1
201	59.8	106.8	75									40.2	51.7	44.8	47.1
202	59.9	106.9	75.1									40.4	51.7	44.8	47.1
203	59.9	106.9	75.1									40.6	51.7	44.9	47.2
204	60	106.9	75.2									40.8	51.8	44.9	47.2
205	60	106.9	75.3									41	51.8	45	47.3
206	60.1	107	75.3									41.2	51.8	45	47.3
207	60.1	107	75.4									41.4	51.9	45	47.3
208	60.2	107	75.4									41.6	51.9	45	47.4
209	60.2	107	75.5									41.8	51.9	45.1	47.4
210	60.3	107	75.6									42	52	45.1	47.4
211	60.4	107	75.6									42.2	52	45.2	47.5
212	60.4	107.1	75.7									42.4	52	45.2	47.5
213	60.4	107.1	75.7									42.6	52.1	45.2	47.5
214	60.5	107.1	75.8									42.8	52.1	45.2	47.6
215	60.6	107.1	75.9									43	52.2	45.2	47.6
216	60.6	107.2	75.9									43.2	52.2	45.3	47.6
217	60.7	107.2	76									43.4	52.2	45.3	47.7
218	60.7	107.2	76									43.6	52.2	45.4	47.7
219	60.8	107.3	76.1									43.8	52.3	45.4	47.7
220	60.8	107.3	76.2									44	52.3	45.5	47.8
221	60.9	107.3	76.2									44.2	52.4	45.5	47.8
222	61	107.3	76.3									44.4	52.4	45.5	47.8
223	61	107.3	76.3									44.6	52.4	45.5	47.8
224	61	107.4	76.4									44.8	52.4	45.6	47.9
225	61.1	107.4	76.4									45	52.5	45.6	47.9
226	61.1	107.4	76.5									45.2	52.5	45.6	47.9
227	61.2	107.5	76.6									45.4	52.5	45.6	47.9
228	61.3	107.5	76.6									45.6	52.6	45.6	48
229	61.3	107.5	76.6									45.8	52.6	45.7	48
230	61.3	107.6	76.7									46	52.7	45.7	48.1
231	61.4	107.6	76.7									46.2	52.7	45.7	48.1
232	61.4	107.6	76.8									46.4	52.7	45.7	48.1
233	61.5	107.6	76.8									46.6	52.8	45.8	48.1
234	61.5	107.7	76.9									46.8	52.8	45.8	48.1
235	61.6	107.7	76.9									47	52.8	45.8	48.1
236	61.7	107.7	77									47.2	52.8	45.9	48.2
237	61.7	107.7	77									47.4	52.8	45.9	48.2
238	61.7	107.8	77.1									47.6	52.9	45.9	48.2
239	61.8	107.8	77.1									47.8	52.9	45.9	48.3
240	61.8	107.8	77.2									48	52.9	45.9	48.3
241	61.9	107.8	77.2									48.2	53	45.9	48.3
242	61.9	107.8	77.2									48.4	53	46	48.3
243	61.9	107.9	77.3									48.6	53	46	48.4
244	62	107.9	77.3									48.8	53	46	48.4
245	62	107.9	77.4									49	53	46	48.4
246	62.1	107.9	77.4									49.2	53	46.1	48.5
247	62.1	107.9	77.5									49.4	53.1	46.1	48.5
248	62.1	108	77.5									49.6	53.1	46.1	48.5
249	62.2	108	77.6									49.8	53.1	46.1	48.6
250	62.2	108	77.6									50	53.1	46.2	48.6
251	62.2	108	77.6									50.2	53.1	46.2	48.6
252	62.3	108	77.7									50.4	53.2	46.2	48.7
253	62.3	108.1	77.7									50.6	53.2	46.3	48.7
254	62.4	108.1	77.8									50.8	53.2	46.2	48.7
255	62.5	108.1	77.8									51	53.3	46.3	48.7
256	62.5	108.1	77.9									51.2	53.3	46.3	48.8
257	62.6	108.2	77.9									51.4	53.3	46.3	48.8
258	62.6	108.2	78									51.6	53.4	46.4	48.8
259	62.7	108.2	78									51.8	53.3	46.4	48.9
260	62.7	108.2	78									52	53.4	46.4	48.9
261	62.7	108.2	78.1									52.2	53.4	46.4	48.9
262	62.8	108.2	78.1									52.4	53.4	46.4	49
263	62.8	108.3	78.1									52.6	53.4	46.4	49
264	62.8	108.3	78.2									52.8	53.5	46.4	49
265	62.9	108.3	78.2									53	53.5	46.4	49
266	62.9	108.3	78.3									53.2	53.5	46.4	49.1
267	62.9	108.3	78.3									53.4	53.5	46.5	49.1
268	63	108.4	78.3									53.6	53.6	46.5	49.1
269	63	108.4	78.4									53.8	53.6	46.5	49.1
270	63	108.5	78.4									54	53.6	46.6	49.2
271	63.1	108.5	78.5									54.2	53.6	46.6	49.2
272	63.1	108.5	78.5									54.4	53.6	46.6	49.2
273	63.2	108.5	78.5									54.6	53.6	46.6	49.2
274	63.2	108.5	78.6									54.8	53.7	46.6	49.2
275	63.2	108.5	78.6									55	53.7	46.6	49.3
276	63.3	108.5	78.7									55.2	53.8	46.7	49.3
277	63.3	108.6	78.7									55.4	53.7	46.7	49.3
278	63.3	108.6	78.7									55.6	53.8	46.7	49.4
279	63.4	108.6	78.7									55.8	53.8	46.7	49.4
280	63.4	108.6	78.8									56	53.8	46.8	49.4
281	63.5	108.6	78.8									56.2	53.9	46.8	49.4
282	63.5	108.7	78.9									56.4	53.9	46.9	49.4
283	63.5	108.7	78.9									56.6	53.9	46.9	49.5
284	63.5	108.7	78.9									56.8	53.9	46.9	49.5
285	63.6	108.7	79									57	53.9	46.9	49.5
286	63.7	108.7	79									57.2	54	46.9	49.5
287	63.7	108.7	79.1									57.4	54	46.9	49.5
288	63.7	108.7	79.1									57.6	54	47	49.6
289	63.8	108.8	79.2									57.8	54	47.1	49.6
290	63.8	108.8	79.2									58	54	47	49.6
291	63.8	108.8	79.2									58.2	54	47	49.6
292	63.9	108.8	79.3									58.4	54.1	47.1	49.7
293	63.9	108.8	79.3									58.6	54.1	47.1	49.6
294	63.9	108.9	79.4									58.8	54.1	47.1	49.7
295	64	108.9	79.4									59	54.1	47.1	49.7
296	64	108.9	79.4									59.2	54.2	47.2	49.7
297	64	108.9	79.5									59.4	54.2	47.2	49.8
298	64.1	108.9	79.5									59.6	54.2	47.2	49.7
299	64.1	108.9	79.6									59.8	54.2	47.2	49.7
300	64.1	108.9	79.6									60	54.3	47.2	49.8
301	64.2	109	79.5									60.2	54.3	47.2	49.8
302	64.2	109	79.6									60.4	54.3	47.2	49.8
303	64.3	109	79.6									60.6	54.3	47.3	49.9
304	64.3	109	79.7									60.8	54.3	47.3	49.9
305	64.3	109	79.7									61	54.4	47.3	49.9
306	64.4	109	79.7									61.2	54.4	47.4	49.9
307	64.4	109	79.8									61.4	54.4	47.4	50
308	64.4	109.1	79.8									61.6	54.4	47.4	50
309	64.4	109.1	79.8									61.8	54.5	47.4	50
310	64.5	109.1	79.9									62	54.5	47.5	50
311	64.5	109.1	79.9									62.2	54.5	47.5	50
312	64.5	109.1	79.9									62.4	54.5	47.5	50
313	64.6	109.1	80									62.6	54.5	47.5	50
314	64.6	109.1	80									62.8	54.5	47.5	50.1
315	64.6	109.1	80									63	54.5	47.5	50.1
316	64.7	109.2	80									63.2	54.6	47.5	50.1
317	64.7	109.2	80.1									63.4	54.6	47.5	50.1
318	64.7	109.2	80.1									63.6	54.6	47.6	50
319	61.8	109.2	80.2									63.8	54.6	47.6	49.9
320	56.6	109.2	80.2									64	54.6	47.6	49.8
321	54.7	109.2	72.3									64.2	54.6	47.4	49.7
322	53.7	104.4	65.6									64.4	54.6	47.3	49.5
323	53.2	96.2	61.4									64.6	54.5	47.3	49.4
324	52.9	88.3	58.7									64.8	54.3	47.2	49.3
325	52.6	81.2	57									65	54.2	47	49.2
326	52.3	75.1	55.9									65.2	54.1	46.9	49.2
327	52.2	69.9	55.2									65.4	54	46.8	49.1
328	52	65.6	54.7									65.6	53.8	46.8	49
329	51.8	62	54.3									65.8	53.7	46.7	48.9
330	51.6	59.1	54									66	53.6	46.6	48.8
331	51.4	56.7	53.7									66.2	53.6	46.6	48.7
332	51.3	54.6	53.5									66.4	53.4	46.5	48.6
333	51.1	53	53.3									66.6	53.3	46.5	48.6
334	50.9	51.6	53.1									66.8	53.2	46.4	48.5
335	50.8	50.4	52.9									67	53.1	46.4	48.4
336	50.6	49.4	52.7									67.2	53	46.2	48.3
337	50.5	48.6	52.6									67.4	52.9	46.2	48.3
338	50.3	47.9	52.4									67.6	52.8	46.2	48.3
339	50.1	47.3	52.2									67.8	52.7	46.1	48.3
340	50	46.8	52.1									68	52.6	46	48.3
341	49.8	46.4	51.9									68.2	52.5	46	48.2
342	49.7	46	51.8									68.4	52.4	46	48.2
343	49.5	45.6	51.7									68.6	52.4	45.9	48.2
344	49.4	45.3	51.5									68.8	52.3	45.8	48.1
345	49.2	45.1	51.4									69	52.3	45.8	48.1
346	49.1	44.8	51.2									69.2	52.1	45.8	48.1
347	48.9	44.6	51.1									69.4	52	45.7	48.1
348	48.8	44.4	50.9									69.6	52	45.7	48
349	48.6	44.2	50.8									69.8	51.9	45.6	48
350	48.5	44	50.6									70	51.8	45.6	48
351	48.3	43.8	50.5									70.2	51.8	45.6	47.9
352	48.2	43.6	50.4									70.4	51.7	45.5	47.9
353	48.1	43.5	50.2									70.6	51.6	45.5	47.9
354	47.9	43.3	50.1									70.8	51.6	45.4	47.9
355	47.8	43.2	49.9									71	51.5	45.4	47.8
356	47.6	43	49.8									71.2	51.4	45.4	47.8
357	47.5	42.9	49.7									71.4	51.4	45.4	47.8
358	47.4	42.7	49.5									71.6	51.3	45.3	47.8
359	47.2	42.6	49.4									71.8	51.2	45.2	47.7
360	47.1	42.4	49.2									72	51.2	45.2	47.7
361	47	42.3	49.1									72.2	51.1	45.2	47.7
362	46.8	42.2	49									72.4	51.1	45.2	47.6
363	46.6	42.1	48.8									72.6	51	45.2	47.6
364	46.5	41.9	48.7									72.8	51	45.1	47.6
365	46.4	41.8	48.6									73	50.9	45.1	47.6
366	46.3	41.7	48.5									73.2	50.9	45	47.5
367	46.1	41.6	48.4									73.4	50.8	45	47.5
368	46	41.5	48.3									73.6	50.8	45	47.5
369	45.9	41.3	48.1									73.8	50.8	45	47.5
370	45.8	41.2	48									74	50.7	45	47.4
371	45.6	41.1	47.9									74.2	50.7	44.9	47.4
372	45.5	41	47.7									74.4	50.6	44.9	47.4
373	45.4	40.9	47.6									74.6	50.6	44.8	47.3
374	45.3	40.8	47.5									74.8	50.5	44.9	47.3
375	45.2	40.6	47.3									75	50.5	44.9	47.3
376	45	40.5	47.2									75.2	50.4	44.8	47.3
377	44.9	40.4	47.1									75.4	50.3	44.8	47.3
378	44.8	40.3	47									75.6	50.3	44.8	47.2
379	44.7	40.2	46.9									75.8	50.3	44.8	47.2
380	44.6	40.1	46.7									76	50.3	44.8	47.1
381	44.5	40	46.6									76.2	50.2	44.7	47.1
382	44.3	39.9	46.5									76.4	50.2	44.7	47.1
383	44.1	39.7	46.4									76.6	50.1	44.7	47.1
384	44	39.6	46.3									76.8	50.1	44.8	47
385	43.8	39.5	46.2									77	50.1	44.7	47
386	43.7	39.4	46.1									77.2	50	44.6	47
387	43.6	39.4	46									77.4	50	44.6	46.9
388	43.4	39.3	45.9									77.6	50	44.6	46.9
389	43.3	39.1	45.7									77.8	50	44.6	46.9
390	43.2	39.1	45.6									78	50	44.6	46.9
391	43.1	39	45.5									78.2	49.9	44.6	46.8
392	42.9	38.9	45.4									78.4	49.8	44.6	46.8
393	42.8	38.8	45.3									78.6	49.8	44.6	46.8
394	42.5	38.7	45.2									78.8	49.8	44.6	46.7
395	42.3	38.6	45.1									79	49.8	44.5	46.7
396	42.2	38.5	45									79.2	49.8	44.6	46.7
397	42.1	38.4	44.9									79.4	49.7	44.5	46.7
398	41.9	38.3	44.7									79.6	49.7	44.5	46.7
399	41.8	38.3	44.7									79.8	49.7	44.5	46.6
400	41.6	38.2	44.6									80	49.6	44.5	46.6
401	41.5	38.1	44.5									80.2	49.6	44.5	46.6
402	41.4	38	44.3									80.4	49.6	44.5	46.6
403	41.2	37.9	44.3									80.6	49.6	44.5	46.6
404	41	37.8	44.2									80.8	49.6	44.5	46.6
405	40.9	37.7	44.1									81	49.6	44.5	46.5
406	40.8	37.7	44									81.2	49.5	44.4	46.5
407	40.7	37.6	43.9									81.4	49.5	44.4	46.4
408	40.6	37.5	43.7									81.6	49.5	44.4	46.4
409	40.5	37.4	43.6									81.8	49.4	44.4	46.4
410	40.3	37.3	43.5									82	49.4	44.4	46.4
411	40.1	37.3	43.4									82.2	49.4	44.4	46.4
412	40	37.2	43.3									82.4	49.4	44.4	46.4
413	39.8	37.1	43.2									82.6	49.4	44.4	46.3
414	39.6	37	43.2									82.8	49.3	44.4	46.3
415	39.5	37	43.1									83	49.3	44.4	46.3
416	39.4	36.9	43									83.2	49.3	44.4	46.3
417	39.1	36.8	42.9									83.4	49.3	44.4	46.3
418	39.1	36.7	42.8									83.6	49.3	44.4	46.2
419	38.9	36.7	42.7									83.8	49.3	44.4	46.2
420	38.7	36.6	42.5									84	49.2	44.4	46.2
421	38.6	36.5	42.5									84.2	49.2	44.4	46.2
422	38.4	36.4	42.4									84.4	49.2	44.4	46.2
423	38.4	36.4	42.3									84.6	49.2	44.3	46.2
424	38.3	36.3	42.2									84.8	49.2	44.3	46.1
425	38.2	36.2	42.1									85	49.1	44.3	46.2
426	38.2	36.1	42									85.2	49.1	44.3	46.1
427	38.1	36.1	41.9									85.4	49.1	44.4	46.1
428	38	36	41.9									85.6	49.1	44.3	46.1
429	37.9	35.9	41.8									85.8	49.1	44.3	46.1
430	37.9	35.9	41.7									86	49.1	44.3	46.1
431	37.8	35.8	41.6									86.2	49.1	44.3	46.1
432	37.7	35.8	41.5									86.4	49.1	44.3	46
433	37.6	35.7	41.4									86.6	49.1	44.2	46.1
434	37.5	35.6	41.3									86.8	49.1	44.2	46
435	37.5	35.5	41.3									87	49	44.2	46
436	37.4	35.5	41.2									87.2	49	44.2	46
437	37.3	35.4	41.1									87.4	49	44.2	46
438	37.2	35.4	41									87.6	49	44.2	46
439	37.2	35.3	40.9									87.8	49	44.2	46
440	37.1	35.2	40.9									88	49	44.2	46
441	37	35.2	40.8									88.2	49	44.2	45.9
442	36.9	35.1	40.7									88.4	49	44.3	45.9
443	36.8	35.1	40.6									88.6	49	44.2	45.9
444	36.8	35	40.6									88.8	49	44.2	45.9
445	36.7	35	40.5									89	49	44.2	45.9
446	36.7	34.9	40.4									89.2	48.9	44.2	45.9
447	36.6	34.9	40.4									89.4	48.9	44.2	45.9
448	36.5	34.8	40.3									89.6	48.9	44.2	45.9
449	36.5	34.8	40.2									89.8	48.9	44.2	45.9
450	36.4	34.7	40.1									90	48.9	44.2	45.9
451	36.4	34.7	40									90.2	48.9	44.2	45.9
452	36.3	34.6	39.9									90.4	48.9	44.2	45.8
453	36.3	34.5	39.9									90.6	48.9	44.2	45.8
454	36.2	34.5	39.8									90.8	48.9	44.2	45.8
455	36.1	34.4	39.7									91	48.9	44.3	45.8
456	36	34.3	39.6									91.2	48.9	44.2	45.8
457	36	34.3	39.6									91.4	48.9	44.3	45.8
458	35.9	34.2	39.5									91.6	48.9	44.2	45.8
459	35.8	34.2	39.4									91.8	48.9	44.2	45.7
460	35.8	34.1	39.3									92	48.8	44.3	45.7
461	35.7	34.1	39.3									92.2	48.8	44.2	45.7
462	35.7	34.1	39.2									92.4	48.8	44.2	45.7
463	35.6	34	39.1									92.6	48.8	44.2	45.7
464	35.5	34	39									92.8	48.8	44.2	45.7
465	35.5	33.9	39									93	48.8	44.2	45.7
466	35.5	33.9	38.9									93.2	48.8	44.2	45.7
467	35.4	33.8	38.9									93.4	48.8	44.2	45.7
468	35.3	33.8	38.8									93.6	48.8	44.2	45.7
469	35.2	33.7	38.7									93.8	48.8	44.2	45.7
470	35.2	33.7	38.7									94	48.8	44.2	45.7
471	35.1	33.6	38.6									94.2	48.8	44.2	45.7
472	35.1	33.6	38.5									94.4	48.8	44.2	45.7
473	35	33.5	38.5									94.6	48.8	44.3	45.6
474	35	33.5	38.3									94.8	48.7	44.2	45.7
475	34.9	33.4	38.3									95	48.8	44.2	45.6
476	34.8	33.4	38.2									95.2	48.7	44.2	45.6
477	34.8	33.4	38.1									95.4	48.7	44.2	45.6
478	34.7	33.3	38.1									95.6	48.7	44.2	45.6
479	34.7	33.2	38									95.8	48.7	44.2	45.6
480	34.6	33.1	38									96	48.7	44.2	45.6
481	34.6	33.1	37.9									96.2	48.7	44.2	45.6
482	34.5	33.1	37.8									96.4	48.7	44.2	45.6
483	34.5	33	37.8									96.6	48.7	44.2	45.6
484	34.4	33	37.7									96.8	48.7	44.2	45.6
485	34.4	33	37.6									97	48.7	44.2	45.6
486	34.3	33	37.6									97.2	48.7	44.2	45.6
487	34.3	32.9	37.5									97.4	48.7	44.2	45.6
488	34.2	32.9	37.5									97.6	48.7	44.2	45.6
489	34.2	32.8	37.4									97.8	48.7	44.2	45.6
490	34.1	32.8	37.3									98	48.7	44.2	45.6
491	34.1	32.7	37.3									98.2	48.6	44.2	45.6
492	34	32.7	37.3									98.4	48.6	44.2	45.6
493	34	32.7	37.2									98.6	48.5	44.2	45.6
494	33.9	32.6	37.2									98.8	48.5	44.2	45.6
495	33.9	32.6	37.1									99	48.5	44.2	45.6
496	33.8	32.6	37									99.2	48.5	44.2	45.6
497	33.8	32.5	37									99.4	48.5	44.2	45.6
498	33.7	32.5	36.9									99.6	48.5	44.2	45.6
499	33.7	32.4	36.8									99.8	48.5	44.2	45.6
500	33.6	32.4	36.8									100	48.5	44.2	45.6
												100.2	48.5	44.2	45.6
												100.4	48.4	44.2	45.6
												100.6	48.4	44.2	45.6
												100.8	48.4	44.2	45.6
												101	48.4	44.2	45.6
												101.2	48.4	44.2	45.6
												101.4	48.4	44.2	45.6
												101.6	48.4	44.2	45.6
												101.8	48.4	44.2	45.6
												102	48.4	44.2	45.6
												102.2	48.4	44.2	45.6
												102.4	48.4	44.2	45.6
												102.6	48.4	44.2	45.6
												102.8	48.5	44.2	45.6
												103	48.5	44.2	45.6
												103.2	48.5	44.2	45.6
												103.4	48.5	44.2	45.6
												103.6	48.5	44.2	45.7
												103.8	48.5	44.2	45.6
												104	48.5	44.2	45.6
												104.2	48.5	44.2	45.6
												104.4	48.5	44.2	45.6
												104.6	48.5	44.2	45.6
												104.8	48.5	44.2	45.6
												105	48.5	44.2	45.6
												105.2	48.5	44.2	45.6
												105.4	48.5	44.2	45.6
												105.6	48.5	44.3	45.6
												105.8	48.5	44.2	45.6
												106	48.5	44.2	45.6
												106.2	48.5	44.2	45.6
												106.4	48.5	44.2	45.6
												106.6	48.6	44.2	45.6
												106.8	48.6	44.2	45.5
												107	48.6	44.2	45.5
												107.2	48.5	44.2	45.5
												107.4	48.6	44.2	45.5
												107.6	48.6	44.2	45.5
												107.8	48.6	44.2	45.5
												108	48.6	44.2	45.5
												108.2	48.6	44.2	45.6
												108.4	48.6	44.2	45.5
												108.6	48.6	44.2	45.5
												108.8	48.6	44.2	45.5
												109	48.6	44.3	45.5
												109.2	48.6	44.3	45.5
												109.4	48.6	44.2	45.5
												109.6	48.6	44.2	45.5
												109.8	48.6	44.2	45.5
												110	48.6	44.3	45.5
												110.2	48.6	44.3	45.5
												110.4	48.6	44.2	45.5
												110.6	48.6	44.3	45.6
												110.8	48.6	44.2	45.6
												111	48.6	44.2	45.6
												111.2	48.6	44.2	45.5
												111.4	48.6	44.3	45.6
												111.6	48.6	44.3	45.6
												111.8	48.6	44.3	45.5
												112	48.7	44.3	45.6
												112.2	48.7	44.3	45.6
												112.4	48.6	44.3	45.6
												112.6	48.6	44.3	45.6
												112.8	48.6	44.2	45.6
												113	48.6	44.2	45.6
												113.2	48.6	44.3	45.6
												113.4	48.7	44.3	45.6
												113.6	48.6	44.2	45.6
												113.8	48.6	44.3	45.6
												114	48.6	44.3	45.7
												114.2	48.7	44.3	45.6
												114.4	48.6	44.3	45.6
												114.6	48.6	44.3	45.6
												114.8	48.6	44.3	45.6
												115	48.7	44.3	45.7
												115.2	48.7	44.3	45.6
												115.4	48.7	44.4	45.6
												115.6	48.7	44.3	45.7
												115.8	48.7	44.3	45.6
												116	48.7	44.3	45.6
												116.2	48.6	44.3	45.6
												116.4	48.7	44.3	45.6
												116.6	48.6	44.3	45.7
												116.8	48.7	44.3	45.6
												117	48.7	44.3	45.6
												117.2	48.7	44.3	45.6
												117.4	48.7	44.3	45.6
												117.6	48.7	44.3	45.6
												117.8	48.7	44.3	45.6
												118	48.7	44.3	45.6
												118.2	48.7	44.4	45.6
												118.4	48.7	44.4	45.6
												118.6	48.7	44.4	45.7
												118.8	48.7	44.4	45.6
												119	48.7	44.4	45.6
												119.2	48.7	44.4	45.6
												119.4	48.7	44.4	45.6
												119.6	48.7	44.4	45.6
												119.8	48.7	44.4	45.6
												120	48.7	44.4	45.6
												120.2	48.7	44.4	45.7
												120.4	48.7	44.4	45.6
												120.6	48.7	44.4	45.7
												120.8	48.7	44.4	45.7
												121	48.7	44.4	45.7
												121.2	48.7	44.4	45.7
												121.4	48.7	44.4	45.7
												121.6	48.7	44.4	45.6
												121.8	48.7	44.4	45.6
												122	48.7	44.4	45.6
												122.2	48.7	44.4	45.6
												122.4	48.7	44.4	45.6
												122.6	48.7	44.4	45.6
												122.8	48.7	44.3	45.5
												123	48.7	44	45.3
												123.2	48.6	43.7	45.2
												123.4	48.5	43.6	45.2
												123.6	48.4	43.5	45.2
												123.8	48.2	43.4	45.1
												124	48.1	43.3	45.1
												124.2	47.9	43.2	45.1
												124.4	47.7	43.1	45.1
												124.6	47.6	43.1	45
												124.8	47.4	43.1	45
												125	47.3	43.1	45
												125.2	47.2	43.1	45
												125.4	47.1	43.1	45
												125.6	47	43	44.9
												125.8	46.8	43	44.9
												126	46.8	43	44.8
												126.2	46.6	42.9	44.8
												126.4	46.4	42.9	44.7
												126.6	46.3	42.9	44.7
												126.8	46.2	42.9	44.6
												127	46.2	42.8	44.6
												127.2	46	42.8	44.5
												127.4	46	42.8	44.5
												127.6	45.9	42.8	44.4
												127.8	45.8	42.8	44.4
												128	45.6	42.7	44.4
												128.2	45.6	42.7	44.3
												128.4	45.5	42.6	44.3
												128.6	45.4	42.6	44.3
												128.8	45.3	42.6	44.2
												129	45.2	42.5	44.2
												129.2	45.1	42.5	44.2
												129.4	45	42.5	44.1
												129.6	45	42.5	44
												129.8	44.9	42.4	44
												130	44.8	42.4	43.9
												130.2	44.7	42.3	43.9
												130.4	44.7	42.3	43.8
												130.6	44.6	42.2	43.8
												130.8	44.5	42.2	43.8
												131	44.5	42.2	43.7
												131.2	44.4	42.1	43.6
												131.4	44.3	42.1	43.6
												131.6	44.2	42.1	43.6
												131.8	44.2	42.1	43.5
												132	44.1	42	43.5
												132.2	44.1	42	43.4
												132.4	44	42	43.4
												132.6	43.9	41.9	43.3
												132.8	43.8	41.9	43.3
												133	43.8	41.9	43.2
												133.2	43.7	41.8	43.2
												133.4	43.7	41.8	43.1
												133.6	43.6	41.8	43.1
												133.8	43.6	41.8	43.1
												134	43.5	41.7	43
												134.2	43.4	41.7	43
												134.4	43.4	41.6	43
												134.6	43.3	41.6	42.9
												134.8	43.3	41.5	42.9
												135	43.2	41.5	42.8
												135.2	43.2	41.5	42.8
												135.4	43.1	41.4	42.8
												135.6	43.1	41.4	42.7
												135.8	43	41.4	42.6
												136	43	41.3	42.6
												136.2	42.9	41.3	42.6
												136.4	42.9	41.3	42.5
												136.6	42.9	41.2	42.5
												136.8	42.7	41.2	42.4
												137	42.6	41.2	42.4
												137.2	42.4	41.1	42.4
												137.4	42.3	41	42.3
												137.6	42.1	41	42.2
												137.8	41.9	40.9	42.2
												138	41.7	40.9	42.2
												138.2	41.5	40.9	42.1
												138.4	41.4	40.8	42.1
												138.6	41.2	40.7	42
												138.8	41	40.7	42
												139	40.9	40.6	41.9
												139.2	40.8	40.6	41.9
												139.4	40.6	40.5	41.9
												139.6	40.5	40.5	41.8
												139.8	40.4	40.4	41.8
												140	40.3	40.3	41.8
												140.2	40.1	40.2	41.7
												140.4	40	40.3	41.7
												140.6	39.9	40.2	41.7
												140.8	39.8	40.1	41.6
												141	39.7	40.1	41.6
												141.2	39.5	40	41.6
												141.4	39.4	40	41.5
												141.6	39.3	39.9	41.5
												141.8	39.2	39.8	41.4
												142	39	39.8	41.4
												142.2	39	39.8	41.4
												142.4	38.9	39.7	41.4
												142.6	38.8	39.6	41.3
												142.8	38.7	39.6	41.2
												143	38.6	39.5	41.2
												143.2	38.5	39.4	41.2
												143.4	38.4	39.4	41.1
												143.6	38.3	39.3	41.1
												143.8	38.2	39.3	41
												144	38.2	39.2	41
												144.2	38.1	39.2	41
												144.4	38	39.1	40.9
												144.6	38	39.1	40.8
												144.8	37.9	39	40.8
												145	37.8	38.9	40.7
												145.2	37.7	38.9	40.7
												145.4	37.7	38.8	40.7
												145.6	37.6	38.7	40.6
												145.8	37.5	38.7	40.5
												146	37.4	38.6	40.4
												146.2	37.4	38.6	40.4
												146.4	37.4	38.5	40.4
												146.6	37.3	38.5	40.3
												146.8	37.2	38.4	40.3
												147	37.2	38.4	40.2
												147.2	37.1	38.3	40.1
												147.4	37.1	38.3	40.1
												147.6	37	38.2	40
												147.8	36.9	38.2	40
												148	36.9	38.1	39.9
												148.2	36.8	38.1	39.8
												148.4	36.8	38	39.7
												148.6	36.7	37.9	39.7
												148.8	36.6	37.9	39.6
												149	36.6	37.9	39.6
												149.2	36.5	37.8	39.5

## Sheet: Fig. S1
Fig.S1D								Fig.S1E						Fig.S1F
BNNS loading	AVG.Angle								BNNS-TIM	BNNS	Polymer				h-BN	C1⊥	C1//	C2⊥	C2//
50	53.3425	74.0982	66.8834	56.9219	53.9558			Wavenumber	Transmittance					Raman Shift	Intensity
60	84.4167	87.966	88.3417					4000	92.72	98.2	100.2			800.932	0.05637	0.21085	0.23939	0.40696	0.49364
70	80.7981	83.5173	87.9747					3999.5	92.72	98.2	100.21			801.976	0.06572	0.20142	0.27595	0.41258	0.49707
80	63.3113	82.0404	86.0293					3999	92.73	98.2	100.21			803.018	0.06759	0.19768	0.29671	0.41027	0.50372
90	78.8284	87.3282	88.1303	83.0959				3998.5	92.73	98.2	100.21			804.062	0.05598	0.19961	0.30086	0.3945	0.50933
								3998	92.73	98.2	100.21			805.104	0.06402	0.20254	0.29147	0.39365	0.52124
								3997.5	92.73	98.2	100.21			806.147	0.06485	0.20169	0.29891	0.41372	0.52624
								3997	92.73	98.19	100.21			807.191	0.06255	0.21898	0.29844	0.42246	0.53589
								3996.5	92.73	98.19	100.2			808.232	0.05295	0.23509	0.29865	0.42433	0.53838
								3996	92.73	98.19	100.2			809.276	0.05256	0.22593	0.29718	0.41762	0.53258
								3995.5	92.73	98.18	100.2			810.317	0.05873	0.22142	0.30749	0.42876	0.51042
								3995	92.72	98.18	100.2			811.36	0.06649	0.21739	0.2948	0.42379	0.53323
								3994.5	92.72	98.17	100.2			812.403	0.07608	0.21709	0.31041	0.43628	0.52665
								3994	92.72	98.17	100.2			813.444	0.07437	0.21441	0.31773	0.40825	0.53379
								3993.5	92.72	98.16	100.2			814.487	0.07468	0.22681	0.32141	0.3761	0.53264
								3993	92.72	98.16	100.2			815.527	0.07049	0.24107	0.30357	0.36469	0.55594
								3992.5	92.71	98.16	100.21			816.57	0.06567	0.23967	0.32244	0.40023	0.56928
								3992	92.71	98.15	100.21			817.612	0.06871	0.23902	0.33245	0.41866	0.57345
								3991.5	92.71	98.15	100.21			818.652	0.07422	0.22781	0.32369	0.42587	0.56103
								3991	92.71	98.16	100.21			819.694	0.06606	0.2219	0.31213	0.42762	0.54134
								3990.5	92.72	98.16	100.21			820.734	0.06717	0.22377	0.30619	0.43359	0.54906
								3990	92.72	98.17	100.22			821.776	0.07139	0.2313	0.31344	0.41841	0.54655
								3989.5	92.72	98.17	100.22			822.816	0.07594	0.23254	0.31591	0.42079	0.55186
								3989	92.72	98.18	100.22			823.858	0.07185	0.23095	0.31916	0.42318	0.5241
								3988.5	92.72	98.18	100.22			824.897	0.07226	0.22927	0.32167	0.4239	0.52752
								3988	92.72	98.18	100.23			825.939	0.07097	0.2274	0.3061	0.42119	0.51754
								3987.5	92.72	98.18	100.23			826.98	0.07335	0.22646	0.30929	0.42651	0.53592
								3987	92.72	98.17	100.23			828.019	0.08671	0.23515	0.33522	0.44314	0.52179
								3986.5	92.72	98.17	100.23			829.06	0.07464	0.21964	0.34581	0.45157	0.54451
								3986	92.72	98.17	100.23			830.099	0.06467	0.21564	0.32766	0.45348	0.55609
								3985.5	92.72	98.16	100.23			831.14	0.0651	0.2319	0.31763	0.425	0.55608
								3985	92.72	98.16	100.23			832.178	0.07787	0.23462	0.32014	0.42296	0.53963
								3984.5	92.71	98.16	100.22			833.219	0.0693	0.2348	0.29948	0.4249	0.53125
								3984	92.71	98.15	100.22			834.257	0.05931	0.23392	0.30802	0.44218	0.53612
								3983.5	92.71	98.15	100.22			835.298	0.05385	0.24493	0.33503	0.44512	0.54452
								3983	92.71	98.15	100.21			836.336	0.06503	0.23433	0.34259	0.44177	0.56368
								3982.5	92.71	98.15	100.21			837.376	0.07063	0.22475	0.33143	0.41495	0.55144
								3982	92.71	98.15	100.21			838.416	0.06714	0.21209	0.31755	0.41671	0.53557
								3981.5	92.71	98.15	100.21			839.454	0.05885	0.22017	0.32223	0.43033	0.53224
								3981	92.71	98.15	100.21			840.493	0.06715	0.25008	0.32725	0.43608	0.55014
								3980.5	92.71	98.15	100.21			841.531	0.06919	0.25624	0.31258	0.43852	0.53605
								3980	92.71	98.15	100.22			842.57	0.06355	0.2353	0.31846	0.42125	0.5415
								3979.5	92.71	98.15	100.22			843.608	0.04971	0.21162	0.31552	0.41576	0.54458
								3979	92.71	98.15	100.22			844.647	0.04953	0.22923	0.33919	0.42691	0.54892
								3978.5	92.71	98.15	100.23			845.684	0.05184	0.23844	0.31639	0.44033	0.53762
								3978	92.7	98.15	100.23			846.723	0.05621	0.24536	0.32815	0.40832	0.52069
								3977.5	92.7	98.15	100.23			847.76	0.05239	0.22246	0.30872	0.4205	0.51142
								3977	92.7	98.15	100.23			848.799	0.05384	0.21207	0.30363	0.43543	0.52337
								3976.5	92.7	98.15	100.23			849.835	0.04991	0.20783	0.30277	0.43973	0.55773
								3976	92.71	98.15	100.22			850.874	0.04988	0.2224	0.30064	0.41017	0.55377
								3975.5	92.71	98.16	100.22			851.91	0.04917	0.23338	0.29983	0.39677	0.54793
								3975	92.71	98.16	100.22			852.949	0.04708	0.22905	0.2852	0.40869	0.55115
								3974.5	92.71	98.16	100.21			853.985	0.04957	0.22487	0.31568	0.42509	0.55521
								3974	92.71	98.16	100.21			855.023	0.05353	0.23099	0.31071	0.42124	0.54563
								3973.5	92.71	98.16	100.21			856.059	0.06065	0.23053	0.30009	0.40321	0.53927
								3973	92.71	98.16	100.21			857.096	0.05392	0.21405	0.27137	0.41347	0.53598
								3972.5	92.71	98.16	100.21			858.132	0.05133	0.21133	0.277	0.43353	0.50767
								3972	92.72	98.15	100.21			859.17	0.04867	0.21676	0.289	0.42856	0.49631
								3971.5	92.72	98.15	100.21			860.205	0.05459	0.22071	0.30175	0.41295	0.51936
								3971	92.72	98.15	100.22			861.242	0.05117	0.22615	0.29578	0.41042	0.55169
								3970.5	92.73	98.15	100.22			862.278	0.05138	0.22381	0.30231	0.43146	0.56541
								3970	92.73	98.16	100.22			863.313	0.05393	0.21835	0.28245	0.43779	0.55061
								3969.5	92.74	98.16	100.22			864.35	0.05354	0.19785	0.27238	0.42719	0.5317
								3969	92.74	98.16	100.22			865.385	0.05051	0.20167	0.26807	0.41972	0.50405
								3968.5	92.74	98.17	100.21			866.421	0.04951	0.20145	0.28585	0.4165	0.49815
								3968	92.73	98.17	100.21			867.456	0.04577	0.21403	0.2963	0.41817	0.50562
								3967.5	92.73	98.17	100.21			868.492	0.04512	0.19675	0.30133	0.41141	0.51613
								3967	92.73	98.17	100.21			869.527	0.03837	0.19959	0.27583	0.42261	0.53456
								3966.5	92.72	98.17	100.2			870.563	0.03517	0.19971	0.26063	0.42343	0.5396
								3966	92.72	98.17	100.21			871.597	0.03106	0.19683	0.27479	0.41825	0.52025
								3965.5	92.71	98.16	100.21			872.633	0.04645	0.2035	0.28794	0.41193	0.48988
								3965	92.71	98.16	100.21			873.667	0.05292	0.22158	0.29205	0.41682	0.49776
								3964.5	92.71	98.15	100.21			874.701	0.04843	0.22195	0.28619	0.40516	0.52674
								3964	92.7	98.15	100.21			875.736	0.0466	0.20429	0.28728	0.40091	0.53551
								3963.5	92.7	98.14	100.22			876.77	0.06472	0.20872	0.2908	0.43481	0.52454
								3963	92.7	98.14	100.22			877.805	0.07117	0.22075	0.30102	0.44746	0.5148
								3962.5	92.7	98.14	100.22			878.839	0.06291	0.22946	0.30221	0.44532	0.50596
								3962	92.7	98.14	100.23			879.874	0.05328	0.23204	0.30855	0.41399	0.49288
								3961.5	92.7	98.14	100.23			880.907	0.06343	0.21467	0.29987	0.41004	0.47848
								3961	92.7	98.14	100.23			881.94	0.05946	0.20851	0.30383	0.39685	0.49363
								3960.5	92.7	98.15	100.24			882.974	0.0522	0.20203	0.31076	0.39282	0.52609
								3960	92.7	98.15	100.24			884.007	0.05503	0.21271	0.32013	0.37875	0.52851
								3959.5	92.7	98.15	100.24			885.042	0.06007	0.22068	0.30115	0.38921	0.52594
								3959	92.7	98.15	100.24			886.074	0.06508	0.23124	0.3011	0.41035	0.49692
								3958.5	92.7	98.16	100.24			887.108	0.06105	0.22094	0.29575	0.4201	0.47934
								3958	92.71	98.16	100.24			888.141	0.0604	0.21565	0.30274	0.4274	0.48484
								3957.5	92.71	98.17	100.24			889.173	0.05086	0.23782	0.30106	0.4358	0.52065
								3957	92.72	98.17	100.24			890.207	0.04429	0.23091	0.28549	0.44209	0.507
								3956.5	92.72	98.18	100.23			891.239	0.05379	0.21242	0.27528	0.43814	0.49938
								3956	92.73	98.18	100.23			892.272	0.04906	0.19038	0.28677	0.44106	0.5102
								3955.5	92.73	98.18	100.23			893.304	0.05716	0.2183	0.30065	0.43398	0.51191
								3955	92.73	98.18	100.23			894.335	0.06828	0.22395	0.3154	0.43597	0.49182
								3954.5	92.73	98.18	100.23			895.369	0.07454	0.2259	0.31701	0.43625	0.51643
								3954	92.73	98.18	100.22			896.4	0.05568	0.21341	0.32008	0.44056	0.52303
								3953.5	92.72	98.18	100.22			897.431	0.0525	0.21388	0.3115	0.43504	0.50617
								3953	92.71	98.17	100.21			898.464	0.0571	0.22701	0.30782	0.43994	0.50394
								3952.5	92.7	98.16	100.21			899.495	0.06641	0.23467	0.2957	0.43824	0.52901
								3952	92.7	98.15	100.21			900.528	0.06401	0.2437	0.29008	0.41694	0.53543
								3951.5	92.69	98.14	100.2			901.559	0.06515	0.24301	0.30308	0.42556	0.50019
								3951	92.68	98.12	100.2			902.589	0.05885	0.23371	0.30654	0.45426	0.50128
								3950.5	92.67	98.11	100.2			903.621	0.06134	0.22995	0.31232	0.46847	0.51188
								3950	92.67	98.09	100.2			904.652	0.06652	0.23672	0.31914	0.44299	0.51649
								3949.5	92.66	98.08	100.2			905.682	0.06919	0.25401	0.32536	0.42327	0.49889
								3949	92.66	98.07	100.2			906.714	0.06524	0.23846	0.30868	0.41496	0.5135
								3948.5	92.65	98.06	100.21			907.744	0.06467	0.23145	0.30642	0.43239	0.52837
								3948	92.65	98.06	100.21			908.776	0.06662	0.22914	0.30522	0.43205	0.51755
								3947.5	92.65	98.05	100.21			909.806	0.07559	0.24242	0.30117	0.44567	0.49588
								3947	92.65	98.05	100.21			910.835	0.06738	0.257	0.29866	0.43342	0.49281
								3946.5	92.65	98.05	100.22			911.867	0.07096	0.26737	0.32496	0.42502	0.51147
								3946	92.65	98.06	100.22			912.896	0.06588	0.24051	0.32917	0.41601	0.52436
								3945.5	92.65	98.06	100.22			913.925	0.07702	0.22705	0.31465	0.43701	0.51203
								3945	92.65	98.07	100.22			914.956	0.06603	0.24304	0.28971	0.42621	0.50739
								3944.5	92.66	98.09	100.22			915.985	0.06428	0.25837	0.28169	0.41641	0.50032
								3944	92.67	98.1	100.22			917.014	0.06169	0.25358	0.2842	0.41976	0.50125
								3943.5	92.68	98.12	100.22			918.045	0.07581	0.25473	0.29861	0.43858	0.48703
								3943	92.69	98.13	100.22			919.074	0.07244	0.26604	0.29898	0.43178	0.50467
								3942.5	92.69	98.14	100.22			920.102	0.0618	0.25418	0.3157	0.44438	0.50488
								3942	92.7	98.15	100.22			921.133	0.0531	0.22117	0.3087	0.44056	0.51038
								3941.5	92.7	98.15	100.23			922.161	0.06111	0.22253	0.30874	0.45397	0.47987
								3941	92.7	98.15	100.23			923.189	0.07331	0.24386	0.30646	0.43587	0.46143
								3940.5	92.7	98.15	100.23			924.219	0.07036	0.26621	0.31959	0.42177	0.47214
								3940	92.7	98.14	100.23			925.247	0.06905	0.24976	0.30504	0.41133	0.50563
								3939.5	92.7	98.14	100.23			926.275	0.06603	0.25441	0.29708	0.42006	0.51471
								3939	92.7	98.14	100.23			927.304	0.06334	0.25073	0.29609	0.4143	0.48745
								3938.5	92.7	98.14	100.23			928.332	0.05805	0.25333	0.28744	0.40437	0.48222
								3938	92.7	98.14	100.23			929.36	0.06021	0.23996	0.2928	0.42274	0.47608
								3937.5	92.7	98.14	100.23			930.387	0.05645	0.22725	0.31831	0.46145	0.49243
								3937	92.69	98.14	100.23			931.416	0.06141	0.22981	0.30976	0.48699	0.51369
								3936.5	92.69	98.13	100.23			932.443	0.05621	0.23815	0.28997	0.49199	0.51821
								3936	92.69	98.13	100.23			933.47	0.05145	0.24133	0.26918	0.46991	0.48958
								3935.5	92.68	98.12	100.22			934.499	0.05574	0.24483	0.28544	0.44904	0.48623
								3935	92.67	98.11	100.22			935.526	0.07576	0.26685	0.29767	0.42361	0.505
								3934.5	92.67	98.1	100.22			936.552	0.08519	0.26098	0.31454	0.43523	0.51746
								3934	92.66	98.09	100.22			937.579	0.08168	0.24584	0.30908	0.44074	0.50107
								3933.5	92.66	98.08	100.22			938.607	0.07063	0.232	0.31473	0.43624	0.50945
								3933	92.65	98.07	100.22			939.634	0.06391	0.24146	0.31904	0.45227	0.51612
								3932.5	92.65	98.07	100.23			940.66	0.05766	0.24743	0.31744	0.47155	0.53241
								3932	92.65	98.07	100.23			941.688	0.06005	0.25658	0.31356	0.44646	0.53955
								3931.5	92.66	98.08	100.24			942.714	0.0649	0.25318	0.32448	0.43832	0.54553
								3931	92.66	98.08	100.24			943.74	0.06811	0.23658	0.32419	0.45709	0.52373
								3930.5	92.66	98.09	100.25			944.765	0.05915	0.24181	0.33375	0.48123	0.5137
								3930	92.66	98.1	100.25			945.793	0.06255	0.24345	0.3405	0.47628	0.50661
								3929.5	92.66	98.1	100.25			946.818	0.06287	0.24604	0.32247	0.49764	0.50815
								3929	92.66	98.11	100.25			947.844	0.06485	0.22782	0.30152	0.48894	0.49258
								3928.5	92.67	98.12	100.26			948.869	0.06327	0.2226	0.2973	0.45843	0.49812
								3928	92.67	98.12	100.26			949.896	0.0701	0.22147	0.29153	0.44195	0.51108
								3927.5	92.68	98.13	100.26			950.921	0.06813	0.23454	0.27206	0.4487	0.5118
								3927	92.69	98.14	100.26			951.946	0.07049	0.23372	0.28897	0.47391	0.5107
								3926.5	92.7	98.15	100.26			952.971	0.06136	0.21336	0.30759	0.47706	0.49262
								3926	92.71	98.16	100.26			953.997	0.0539	0.19984	0.32912	0.47946	0.50862
								3925.5	92.72	98.16	100.25			955.022	0.05626	0.20063	0.32993	0.47308	0.48802
								3925	92.72	98.16	100.25			956.046	0.06046	0.21365	0.31551	0.44795	0.49552
								3924.5	92.72	98.16	100.25			957.07	0.06122	0.21873	0.30004	0.44821	0.49963
								3924	92.72	98.15	100.24			958.096	0.06088	0.2272	0.29918	0.47433	0.51914
								3923.5	92.71	98.14	100.23			959.121	0.06791	0.21654	0.31014	0.47497	0.50953
								3923	92.71	98.13	100.23			960.144	0.06812	0.21319	0.31135	0.46899	0.51549
								3922.5	92.7	98.12	100.22			961.168	0.07028	0.21145	0.33015	0.46633	0.53052
								3922	92.69	98.11	100.22			962.194	0.06891	0.21441	0.34365	0.48688	0.53485
								3921.5	92.68	98.1	100.21			963.218	0.06579	0.22	0.34249	0.47264	0.52338
								3921	92.68	98.09	100.21			964.241	0.06311	0.22482	0.33346	0.4699	0.51453
								3920.5	92.67	98.08	100.21			965.264	0.06751	0.22365	0.32262	0.45032	0.51345
								3920	92.67	98.08	100.21			966.288	0.06329	0.21439	0.32722	0.45494	0.50832
								3919.5	92.67	98.08	100.21			967.313	0.05578	0.21008	0.32091	0.46648	0.49946
								3919	92.67	98.08	100.21			968.336	0.05732	0.21711	0.31644	0.47821	0.49056
								3918.5	92.67	98.08	100.22			969.358	0.06782	0.22878	0.31703	0.47316	0.49771
								3918	92.67	98.08	100.22			970.381	0.05711	0.21751	0.33938	0.47464	0.50013
								3917.5	92.67	98.09	100.23			971.404	0.0581	0.20011	0.34158	0.48977	0.51297
								3917	92.67	98.09	100.23			972.428	0.06342	0.19378	0.33357	0.50177	0.51094
								3916.5	92.68	98.1	100.23			973.451	0.07242	0.2134	0.32878	0.5005	0.52903
								3916	92.68	98.11	100.24			974.473	0.0601	0.21471	0.33748	0.49073	0.52364
								3915.5	92.68	98.12	100.24			975.495	0.0545	0.21572	0.3246	0.48075	0.51212
								3915	92.69	98.12	100.24			976.517	0.04928	0.22264	0.30607	0.46415	0.51215
								3914.5	92.69	98.13	100.24			977.541	0.05358	0.2133	0.31254	0.48338	0.51943
								3914	92.69	98.14	100.24			978.563	0.05797	0.2046	0.31101	0.49982	0.52434
								3913.5	92.7	98.15	100.24			979.585	0.05468	0.19167	0.32059	0.48895	0.51245
								3913	92.7	98.16	100.24			980.606	0.06178	0.19765	0.32286	0.46972	0.51804
								3912.5	92.71	98.17	100.24			981.628	0.06287	0.19204	0.31692	0.47077	0.50949
								3912	92.71	98.18	100.24			982.651	0.06729	0.20994	0.30417	0.47715	0.52832
								3911.5	92.72	98.19	100.24			983.672	0.06193	0.21318	0.31818	0.46014	0.52246
								3911	92.72	98.2	100.24			984.693	0.06235	0.21991	0.3443	0.47918	0.50776
								3910.5	92.73	98.2	100.24			985.714	0.06254	0.20922	0.34195	0.47083	0.50539
								3910	92.73	98.2	100.24			986.735	0.06884	0.20762	0.33506	0.49534	0.52057
								3909.5	92.73	98.2	100.24			987.756	0.07151	0.20358	0.31315	0.51063	0.54175
								3909	92.73	98.2	100.24			988.779	0.05131	0.21091	0.30282	0.49732	0.54157
								3908.5	92.73	98.19	100.23			989.799	0.04027	0.19981	0.3013	0.45816	0.53738
								3908	92.72	98.18	100.23			990.82	0.04808	0.1952	0.33109	0.43931	0.49702
								3907.5	92.72	98.17	100.23			991.84	0.06216	0.1929	0.32316	0.46774	0.50924
								3907	92.71	98.15	100.22			992.86	0.06092	0.20431	0.32372	0.48357	0.51547
								3906.5	92.7	98.13	100.22			993.88	0.06099	0.20844	0.30468	0.51228	0.5271
								3906	92.69	98.11	100.22			994.9	0.06211	0.20685	0.30687	0.48641	0.49671
								3905.5	92.68	98.08	100.22			995.922	0.06166	0.20946	0.29971	0.47516	0.51282
								3905	92.66	98.05	100.22			996.942	0.05723	0.20134	0.31423	0.48608	0.53022
								3904.5	92.64	98.01	100.21			997.961	0.05055	0.20289	0.3203	0.51157	0.53033
								3904	92.63	97.98	100.21			998.981	0.04709	0.20015	0.32215	0.50335	0.52632
								3903.5	92.61	97.95	100.2			1000	0.04364	0.21171	0.32671	0.48878	0.54695
								3903	92.6	97.92	100.19			1001.02	0.04568	0.20899	0.32228	0.46422	0.53952
								3902.5	92.6	97.91	100.19			1002.04	0.04861	0.21022	0.2898	0.45899	0.50941
								3902	92.6	97.9	100.18			1003.06	0.05096	0.21637	0.27839	0.46403	0.49858
								3901.5	92.6	97.91	100.19			1004.08	0.04925	0.20261	0.27934	0.47332	0.51782
								3901	92.61	97.93	100.19			1005.1	0.04806	0.20848	0.30029	0.48676	0.50022
								3900.5	92.62	97.95	100.19			1006.12	0.05223	0.20535	0.29265	0.49659	0.51796
								3900	92.63	97.98	100.2			1007.13	0.0524	0.18965	0.30359	0.51053	0.51755
								3899.5	92.64	98	100.21			1008.15	0.05139	0.17539	0.28227	0.49759	0.52621
								3899	92.65	98.02	100.22			1009.17	0.05082	0.18326	0.28876	0.49628	0.51429
								3898.5	92.65	98.04	100.22			1010.19	0.04639	0.18943	0.28505	0.47102	0.51758
								3898	92.65	98.05	100.23			1011.21	0.03771	0.19129	0.29027	0.47278	0.51538
								3897.5	92.65	98.05	100.24			1012.23	0.0403	0.19199	0.27121	0.45065	0.51355
								3897	92.65	98.05	100.24			1013.24	0.04177	0.17862	0.27953	0.44306	0.51632
								3896.5	92.65	98.05	100.24			1014.26	0.03574	0.17814	0.2883	0.42936	0.4766
								3896	92.66	98.05	100.24			1015.28	0.02642	0.17422	0.2893	0.46037	0.47719
								3895.5	92.66	98.05	100.24			1016.3	0.04331	0.16664	0.29404	0.46791	0.4901
								3895	92.66	98.05	100.24			1017.32	0.03764	0.17313	0.29052	0.45775	0.51349
								3894.5	92.67	98.06	100.24			1018.33	0.03302	0.18884	0.29209	0.43345	0.48702
								3894	92.68	98.07	100.24			1019.35	0.02366	0.17252	0.2673	0.44369	0.4751
								3893.5	92.68	98.09	100.23			1020.37	0.03351	0.1691	0.27061	0.44294	0.49739
								3893	92.69	98.1	100.23			1021.38	0.03315	0.18511	0.26901	0.44515	0.51643
								3892.5	92.69	98.12	100.23			1022.4	0.037	0.17743	0.28939	0.42988	0.51458
								3892	92.69	98.13	100.24			1023.42	0.03062	0.16318	0.29254	0.44951	0.48603
								3891.5	92.69	98.13	100.24			1024.43	0.02769	0.16303	0.27679	0.45541	0.498
								3891	92.69	98.13	100.24			1025.45	0.03802	0.16985	0.25798	0.45094	0.50928
								3890.5	92.68	98.12	100.24			1026.47	0.02648	0.17118	0.26583	0.42309	0.51187
								3890	92.67	98.11	100.23			1027.48	0.03077	0.18246	0.27935	0.42695	0.49974
								3889.5	92.66	98.09	100.23			1028.5	0.02686	0.18123	0.27765	0.43037	0.50537
								3889	92.65	98.08	100.23			1029.52	0.04493	0.16921	0.272	0.43831	0.50421
								3888.5	92.63	98.06	100.22			1030.53	0.0365	0.15593	0.2621	0.42442	0.50478
								3888	92.62	98.04	100.22			1031.55	0.03611	0.16132	0.26349	0.42581	0.48731
								3887.5	92.61	98.03	100.22			1032.56	0.02178	0.17852	0.25298	0.4005	0.47827
								3887	92.61	98.02	100.22			1033.58	0.0219	0.17471	0.2656	0.42329	0.50206
								3886.5	92.61	98.03	100.22			1034.59	0.01594	0.1615	0.24936	0.42563	0.50839
								3886	92.61	98.03	100.22			1035.61	0.00982	0.14254	0.26843	0.43585	0.4817
								3885.5	92.62	98.04	100.22			1036.63	0.01473	0.14108	0.26947	0.42335	0.44115
								3885	92.63	98.04	100.22			1037.64	0.02987	0.14409	0.28787	0.45062	0.46705
								3884.5	92.64	98.04	100.22			1038.66	0.03312	0.16021	0.26805	0.44579	0.47656
								3884	92.64	98.04	100.22			1039.67	0.03255	0.1534	0.2681	0.43627	0.46338
								3883.5	92.64	98.03	100.23			1040.68	0.02761	0.15165	0.26938	0.4299	0.44143
								3883	92.64	98.02	100.23			1041.7	0.02234	0.15632	0.27946	0.46032	0.4352
								3882.5	92.64	98.02	100.24			1042.71	0.01381	0.16373	0.26592	0.4248	0.46454
								3882	92.64	98.03	100.24			1043.73	0.01189	0.15853	0.26296	0.39968	0.48262
								3881.5	92.65	98.04	100.25			1044.74	0.02163	0.16771	0.2556	0.41405	0.51006
								3881	92.66	98.06	100.25			1045.76	0.02743	0.1568	0.25589	0.43496	0.49844
								3880.5	92.66	98.07	100.25			1046.77	0.02694	0.13148	0.27107	0.40946	0.50267
								3880	92.67	98.08	100.25			1047.78	0.02233	0.13403	0.2832	0.38449	0.49119
								3879.5	92.67	98.09	100.24			1048.8	0.02686	0.15449	0.294	0.40641	0.49228
								3879	92.67	98.1	100.24			1049.81	0.02105	0.16277	0.28302	0.42916	0.50264
								3878.5	92.67	98.1	100.23			1050.83	0.02229	0.15796	0.26837	0.4502	0.50977
								3878	92.67	98.09	100.23			1051.84	0.02635	0.16916	0.25888	0.439	0.48809
								3877.5	92.66	98.09	100.23			1052.85	0.03249	0.15147	0.26083	0.40805	0.47231
								3877	92.66	98.09	100.22			1053.87	0.02421	0.13973	0.27904	0.42257	0.47144
								3876.5	92.66	98.09	100.23			1054.88	0.0262	0.1384	0.26792	0.42644	0.47836
								3876	92.67	98.1	100.23			1055.89	0.02286	0.14271	0.2678	0.43298	0.46092
								3875.5	92.68	98.11	100.23			1056.9	0.02317	0.12952	0.26838	0.41918	0.48366
								3875	92.69	98.12	100.23			1057.92	0.01167	0.1405	0.27125	0.44826	0.4874
								3874.5	92.71	98.13	100.23			1058.93	0.01522	0.14674	0.27615	0.4447	0.50049
								3874	92.71	98.13	100.23			1059.94	0.02192	0.15047	0.28571	0.44415	0.49501
								3873.5	92.71	98.11	100.23			1060.95	0.03134	0.15793	0.28831	0.42089	0.49653
								3873	92.7	98.09	100.24			1061.97	0.02417	0.15875	0.28625	0.4164	0.47655
								3872.5	92.69	98.06	100.24			1062.98	0.02041	0.15126	0.28289	0.43015	0.4789
								3872	92.67	98.03	100.24			1063.99	0.02265	0.15191	0.279	0.44478	0.4969
								3871.5	92.65	98.01	100.25			1065	0.02965	0.15549	0.27102	0.44553	0.51491
								3871	92.64	98	100.25			1066.01	0.02545	0.16511	0.27346	0.45345	0.51662
								3870.5	92.63	97.99	100.26			1067.03	0.02159	0.1747	0.27692	0.45857	0.51063
								3870	92.63	97.99	100.26			1068.04	0.02778	0.18386	0.26987	0.44454	0.48824
								3869.5	92.63	98	100.25			1069.05	0.035	0.17738	0.29201	0.43866	0.48036
								3869	92.64	98	100.25			1070.06	0.02714	0.18349	0.2905	0.46374	0.49098
								3868.5	92.64	98	100.24			1071.07	0.01625	0.19651	0.30567	0.47265	0.48912
								3868	92.63	98	100.24			1072.08	0.02306	0.18239	0.29348	0.4611	0.48839
								3867.5	92.62	97.99	100.24			1073.09	0.03703	0.16029	0.29348	0.43731	0.50471
								3867	92.61	97.98	100.24			1074.1	0.04681	0.16964	0.27796	0.43744	0.5151
								3866.5	92.6	97.97	100.24			1075.11	0.03736	0.20409	0.28974	0.4477	0.49826
								3866	92.6	97.97	100.25			1076.12	0.03687	0.21292	0.29448	0.45284	0.48748
								3865.5	92.6	97.98	100.25			1077.14	0.03716	0.19653	0.3018	0.4666	0.49668
								3865	92.61	97.99	100.26			1078.15	0.04021	0.18114	0.31202	0.46609	0.48595
								3864.5	92.62	98.01	100.26			1079.16	0.0399	0.18499	0.29858	0.44315	0.48611
								3864	92.63	98.03	100.26			1080.17	0.04883	0.19414	0.28013	0.43447	0.49503
								3863.5	92.64	98.04	100.26			1081.18	0.05169	0.20302	0.28293	0.43574	0.50504
								3863	92.64	98.04	100.26			1082.19	0.04807	0.1919	0.30226	0.42862	0.50917
								3862.5	92.64	98.04	100.26			1083.2	0.04607	0.19466	0.2991	0.43841	0.51363
								3862	92.64	98.04	100.25			1084.21	0.04943	0.19151	0.29113	0.44672	0.51726
								3861.5	92.64	98.03	100.25			1085.22	0.05449	0.19641	0.28087	0.4317	0.51781
								3861	92.64	98.03	100.24			1086.22	0.04772	0.18561	0.27826	0.4155	0.51031
								3860.5	92.64	98.03	100.23			1087.23	0.04181	0.18916	0.29796	0.42832	0.51397
								3860	92.64	98.03	100.23			1088.24	0.03836	0.1972	0.30537	0.42872	0.50889
								3859.5	92.65	98.04	100.22			1089.25	0.042	0.21153	0.31828	0.4219	0.52059
								3859	92.66	98.04	100.22			1090.26	0.04811	0.22061	0.31939	0.39951	0.51328
								3858.5	92.66	98.05	100.22			1091.27	0.0525	0.22237	0.31392	0.40095	0.51897
								3858	92.67	98.05	100.21			1092.28	0.05671	0.22189	0.28784	0.40374	0.51629
								3857.5	92.67	98.04	100.21			1093.29	0.05142	0.21699	0.30536	0.42323	0.51527
								3857	92.66	98.03	100.21			1094.29	0.0499	0.23781	0.31726	0.41121	0.51476
								3856.5	92.66	98.02	100.21			1095.3	0.06177	0.25204	0.32965	0.43099	0.516
								3856	92.65	98.01	100.21			1096.31	0.08217	0.25337	0.32752	0.42457	0.52504
								3855.5	92.64	98	100.22			1097.32	0.07861	0.24809	0.33785	0.42647	0.52595
								3855	92.65	98	100.23			1098.33	0.05968	0.23605	0.32694	0.41871	0.51624
								3854.5	92.65	98.01	100.24			1099.33	0.05786	0.21784	0.32297	0.42382	0.51601
								3854	92.65	98.02	100.25			1100.34	0.06456	0.20654	0.31089	0.4281	0.50784
								3853.5	92.66	98.02	100.26			1101.35	0.06443	0.2167	0.30048	0.44552	0.50952
								3853	92.66	98.01	100.27			1102.36	0.06078	0.22388	0.32067	0.45398	0.51522
								3852.5	92.65	98.01	100.28			1103.36	0.06552	0.22042	0.35595	0.45185	0.50854
								3852	92.65	98.01	100.28			1104.37	0.06801	0.21681	0.35944	0.42729	0.49828
								3851.5	92.65	98.02	100.29			1105.38	0.05964	0.22041	0.33757	0.42194	0.50294
								3851	92.65	98.02	100.28			1106.38	0.05453	0.22763	0.33523	0.43681	0.53941
								3850.5	92.65	98.03	100.28			1107.39	0.06054	0.24731	0.34855	0.46918	0.54755
								3850	92.65	98.04	100.28			1108.4	0.0717	0.26014	0.35155	0.45905	0.54191
								3849.5	92.66	98.05	100.27			1109.41	0.06759	0.25713	0.34287	0.43923	0.54176
								3849	92.66	98.07	100.27			1110.41	0.06959	0.25328	0.3497	0.46145	0.5556
								3848.5	92.67	98.08	100.26			1111.42	0.07466	0.24677	0.37658	0.48361	0.56059
								3848	92.67	98.09	100.26			1112.42	0.08403	0.24912	0.36444	0.48405	0.55118
								3847.5	92.68	98.1	100.25			1113.43	0.07772	0.22627	0.33613	0.45061	0.54448
								3847	92.68	98.11	100.25			1114.44	0.0684	0.21694	0.31203	0.45221	0.53882
								3846.5	92.69	98.11	100.25			1115.44	0.06304	0.21056	0.33622	0.44909	0.53648
								3846	92.69	98.12	100.25			1116.45	0.06985	0.22111	0.34184	0.45157	0.53224
								3845.5	92.69	98.12	100.25			1117.45	0.07726	0.2305	0.34782	0.4381	0.54515
								3845	92.69	98.12	100.24			1118.46	0.07841	0.22912	0.32967	0.44294	0.56379
								3844.5	92.69	98.12	100.24			1119.46	0.07263	0.2352	0.33814	0.45136	0.58563
								3844	92.69	98.11	100.24			1120.47	0.06745	0.22492	0.36927	0.47324	0.56992
								3843.5	92.69	98.11	100.24			1121.48	0.06459	0.22775	0.36291	0.50508	0.55115
								3843	92.68	98.1	100.23			1122.48	0.0706	0.2277	0.33861	0.49424	0.55404
								3842.5	92.68	98.09	100.23			1123.48	0.0736	0.23287	0.32701	0.47965	0.56221
								3842	92.68	98.09	100.22			1124.49	0.08248	0.23023	0.34077	0.46511	0.55518
								3841.5	92.68	98.08	100.22			1125.49	0.07826	0.21299	0.34766	0.47053	0.55055
								3841	92.68	98.08	100.22			1126.5	0.06821	0.20632	0.33844	0.44857	0.55012
								3840.5	92.68	98.08	100.22			1127.5	0.06405	0.20339	0.33823	0.45212	0.54131
								3840	92.68	98.08	100.23			1128.51	0.07391	0.20759	0.33988	0.48392	0.55041
								3839.5	92.68	98.08	100.23			1129.51	0.07266	0.20714	0.34605	0.50184	0.57632
								3839	92.68	98.09	100.24			1130.52	0.06804	0.2086	0.34493	0.48416	0.56872
								3838.5	92.68	98.09	100.24			1131.52	0.06621	0.20843	0.33801	0.45941	0.55517
								3838	92.68	98.09	100.25			1132.52	0.06758	0.20072	0.323	0.44408	0.5447
								3837.5	92.68	98.09	100.25			1133.53	0.06647	0.2062	0.3009	0.44086	0.54784
								3837	92.68	98.09	100.26			1134.53	0.06105	0.19894	0.32451	0.44075	0.52897
								3836.5	92.68	98.09	100.26			1135.53	0.05582	0.20619	0.3385	0.46213	0.54291
								3836	92.67	98.08	100.27			1136.54	0.05451	0.21435	0.33194	0.46075	0.55052
								3835.5	92.67	98.08	100.27			1137.54	0.05867	0.21264	0.32281	0.46495	0.56371
								3835	92.67	98.07	100.27			1138.54	0.06296	0.20027	0.33563	0.46205	0.54359
								3834.5	92.67	98.07	100.28			1139.55	0.06136	0.19007	0.33811	0.48002	0.55674
								3834	92.67	98.08	100.28			1140.55	0.05841	0.2057	0.3314	0.48516	0.55402
								3833.5	92.67	98.08	100.28			1141.55	0.05411	0.19232	0.30097	0.4716	0.53229
								3833	92.67	98.09	100.28			1142.55	0.05784	0.2041	0.28099	0.47045	0.49666
								3832.5	92.67	98.1	100.27			1143.56	0.05735	0.20005	0.28672	0.45972	0.48332
								3832	92.68	98.11	100.27			1144.56	0.06748	0.20513	0.31522	0.46602	0.52613
								3831.5	92.68	98.12	100.26			1145.56	0.06143	0.19356	0.32005	0.46783	0.56095
								3831	92.69	98.13	100.25			1146.56	0.05533	0.19245	0.32297	0.46411	0.56272
								3830.5	92.69	98.14	100.25			1147.57	0.04751	0.20641	0.33622	0.42987	0.53093
								3830	92.69	98.15	100.24			1148.57	0.05343	0.20329	0.34227	0.42637	0.53756
								3829.5	92.69	98.16	100.24			1149.57	0.05599	0.20666	0.31602	0.43235	0.55033
								3829	92.69	98.16	100.24			1150.57	0.05883	0.19126	0.29501	0.43967	0.52472
								3828.5	92.69	98.16	100.24			1151.57	0.04331	0.19257	0.28744	0.44772	0.49253
								3828	92.69	98.16	100.24			1152.57	0.03473	0.18171	0.29672	0.43757	0.46763
								3827.5	92.69	98.15	100.24			1153.58	0.04814	0.1845	0.31777	0.42931	0.47488
								3827	92.69	98.15	100.25			1154.58	0.06541	0.19795	0.31234	0.42082	0.49204
								3826.5	92.69	98.14	100.25			1155.58	0.05323	0.19652	0.28539	0.4359	0.49709
								3826	92.69	98.13	100.25			1156.58	0.03655	0.18612	0.26526	0.41975	0.51355
								3825.5	92.68	98.11	100.25			1157.58	0.03871	0.19105	0.2824	0.45813	0.51557
								3825	92.67	98.09	100.25			1158.58	0.05028	0.20477	0.27346	0.46187	0.51943
								3824.5	92.65	98.06	100.24			1159.58	0.053	0.21727	0.26547	0.4642	0.51516
								3824	92.63	98.03	100.24			1160.58	0.04136	0.20762	0.26474	0.4169	0.5062
								3823.5	92.62	98.01	100.24			1161.58	0.04486	0.20516	0.2701	0.43167	0.47181
								3823	92.61	98.01	100.23			1162.58	0.04123	0.2023	0.28153	0.43802	0.45752
								3822.5	92.62	98.01	100.23			1163.58	0.03188	0.21039	0.27441	0.43737	0.47756
								3822	92.63	98.03	100.22			1164.58	0.0231	0.21106	0.26352	0.41986	0.50153
								3821.5	92.65	98.06	100.21			1165.58	0.01888	0.21279	0.25037	0.41834	0.48948
								3821	92.67	98.08	100.19			1166.58	0.02834	0.2129	0.27143	0.43445	0.49196
								3820.5	92.68	98.09	100.19			1167.58	0.03061	0.21051	0.2847	0.42358	0.46922
								3820	92.69	98.09	100.18			1168.58	0.03625	0.21396	0.29668	0.43028	0.45175
								3819.5	92.69	98.09	100.19			1169.58	0.02724	0.19656	0.27222	0.40882	0.44491
								3819	92.68	98.08	100.2			1170.58	0.0323	0.19298	0.25735	0.4044	0.46691
								3818.5	92.67	98.07	100.21			1171.58	0.02592	0.18168	0.23192	0.41249	0.47479
								3818	92.67	98.07	100.23			1172.58	0.02162	0.19564	0.23709	0.41961	0.46442
								3817.5	92.66	98.07	100.24			1173.58	0.01326	0.18238	0.2482	0.426	0.47061
								3817	92.66	98.09	100.26			1174.58	0.02771	0.19222	0.26944	0.41878	0.45939
								3816.5	92.68	98.11	100.27			1175.57	0.03019	0.19992	0.24409	0.42591	0.46529
								3816	92.69	98.14	100.27			1176.57	0.02806	0.21306	0.23436	0.40439	0.44032
								3815.5	92.71	98.17	100.28			1177.57	0.015	0.19981	0.24488	0.40289	0.44433
								3815	92.72	98.19	100.28			1178.57	0.02091	0.19039	0.25229	0.41041	0.44389
								3814.5	92.73	98.21	100.28			1179.57	0.02185	0.19141	0.24857	0.42684	0.46089
								3814	92.73	98.22	100.28			1180.57	0.02649	0.20184	0.23391	0.43611	0.46332
								3813.5	92.73	98.22	100.29			1181.56	0.01766	0.18927	0.21968	0.44374	0.45651
								3813	92.72	98.22	100.29			1182.56	0.01887	0.18877	0.21926	0.43363	0.46521
								3812.5	92.72	98.22	100.29			1183.56	0.01743	0.17661	0.2215	0.42037	0.45556
								3812	92.71	98.21	100.29			1184.56	0.01997	0.19184	0.22967	0.41176	0.49124
								3811.5	92.71	98.21	100.29			1185.56	0.01179	0.19333	0.23883	0.43137	0.48349
								3811	92.71	98.2	100.29			1186.55	0.01265	0.19617	0.24754	0.44462	0.48383
								3810.5	92.71	98.19	100.28			1187.55	0.01191	0.18566	0.2343	0.43838	0.471
								3810	92.7	98.18	100.27			1188.55	0.01228	0.18792	0.21571	0.43136	0.49216
								3809.5	92.7	98.16	100.27			1189.54	0.0134	0.1812	0.22129	0.42922	0.49001
								3809	92.69	98.15	100.27			1190.54	0.01544	0.18234	0.23677	0.43124	0.47116
								3808.5	92.69	98.14	100.27			1191.54	0.0192	0.18724	0.26009	0.43345	0.45845
								3808	92.68	98.14	100.27			1192.53	0.02351	0.20158	0.25174	0.43779	0.46184
								3807.5	92.69	98.14	100.27			1193.53	0.01898	0.19998	0.24316	0.42418	0.46372
								3807	92.7	98.15	100.27			1194.53	0.01759	0.19047	0.228	0.40143	0.47322
								3806.5	92.71	98.15	100.27			1195.52	0.01995	0.17862	0.23858	0.40813	0.4434
								3806	92.72	98.16	100.27			1196.52	0.01828	0.17402	0.25755	0.42046	0.45026
								3805.5	92.73	98.16	100.27			1197.52	0.01469	0.1835	0.25536	0.42476	0.45529
								3805	92.73	98.15	100.27			1198.51	0.02683	0.19192	0.24572	0.4061	0.48077
								3804.5	92.73	98.14	100.27			1199.51	0.0317	0.19127	0.26049	0.43224	0.47984
								3804	92.72	98.13	100.27			1200.5	0.02215	0.20538	0.27198	0.45221	0.48095
								3803.5	92.71	98.11	100.27			1201.5	0.01323	0.2165	0.26296	0.45978	0.46776
								3803	92.71	98.11	100.28			1202.49	0.01419	0.20334	0.24874	0.46377	0.47353
								3802.5	92.7	98.1	100.28			1203.49	0.01505	0.18164	0.24696	0.45493	0.49013
								3802	92.7	98.11	100.27			1204.49	0.01642	0.19199	0.25587	0.43752	0.48194
								3801.5	92.7	98.11	100.26			1205.48	0.02584	0.19868	0.27022	0.42194	0.46697
								3801	92.69	98.11	100.26			1206.48	0.03269	0.19135	0.26534	0.43974	0.46578
								3800.5	92.69	98.1	100.25			1207.47	0.02994	0.19838	0.26386	0.43756	0.47889
								3800	92.68	98.1	100.24			1208.47	0.02848	0.21079	0.26812	0.4386	0.5052
								3799.5	92.67	98.09	100.24			1209.46	0.02627	0.19806	0.27125	0.44588	0.52052
								3799	92.67	98.08	100.24			1210.45	0.02726	0.19095	0.27028	0.44832	0.52336
								3798.5	92.66	98.08	100.24			1211.45	0.02047	0.2007	0.29799	0.47194	0.49852
								3798	92.66	98.09	100.25			1212.44	0.03181	0.19722	0.31053	0.44454	0.49618
								3797.5	92.66	98.1	100.25			1213.44	0.02287	0.18579	0.30574	0.41648	0.47999
								3797	92.67	98.12	100.26			1214.43	0.02351	0.18504	0.3033	0.43731	0.50475
								3796.5	92.68	98.15	100.26			1215.43	0.02455	0.19736	0.29811	0.45923	0.50879
								3796	92.7	98.17	100.27			1216.42	0.03103	0.20477	0.29386	0.45437	0.51919
								3795.5	92.71	98.2	100.27			1217.41	0.03251	0.20523	0.28622	0.42516	0.51382
								3795	92.72	98.22	100.27			1218.41	0.04057	0.20011	0.30608	0.45616	0.5396
								3794.5	92.72	98.23	100.27			1219.4	0.05126	0.20876	0.30069	0.43471	0.53444
								3794	92.73	98.24	100.28			1220.39	0.04138	0.21743	0.31267	0.44145	0.51966
								3793.5	92.73	98.25	100.28			1221.39	0.03982	0.20738	0.29382	0.42909	0.53445
								3793	92.74	98.26	100.28			1222.38	0.02999	0.19894	0.31518	0.45089	0.56754
								3792.5	92.74	98.26	100.28			1223.37	0.04113	0.20642	0.32637	0.45384	0.5505
								3792	92.75	98.27	100.28			1224.37	0.04967	0.2118	0.33061	0.45397	0.53697
								3791.5	92.75	98.28	100.27			1225.36	0.05559	0.21219	0.29733	0.44379	0.55339
								3791	92.76	98.28	100.27			1226.35	0.05255	0.19847	0.29363	0.44182	0.57467
								3790.5	92.76	98.29	100.26			1227.34	0.05492	0.19915	0.32282	0.4604	0.56612
								3790	92.76	98.29	100.26			1228.34	0.04563	0.19298	0.32698	0.46093	0.56616
								3789.5	92.76	98.29	100.25			1229.33	0.04289	0.19738	0.33341	0.45811	0.56749
								3789	92.76	98.29	100.25			1230.32	0.06473	0.1972	0.32716	0.45538	0.55038
								3788.5	92.75	98.28	100.25			1231.31	0.07119	0.21463	0.35693	0.45201	0.52109
								3788	92.75	98.28	100.25			1232.31	0.05613	0.21986	0.35733	0.44721	0.53796
								3787.5	92.74	98.27	100.26			1233.3	0.04179	0.21651	0.36516	0.42571	0.56001
								3787	92.74	98.27	100.26			1234.29	0.05357	0.21826	0.35332	0.42937	0.5632
								3786.5	92.73	98.27	100.27			1235.28	0.05979	0.21965	0.35196	0.40852	0.57549
								3786	92.73	98.27	100.27			1236.27	0.06311	0.21851	0.33302	0.4399	0.59284
								3785.5	92.72	98.27	100.28			1237.26	0.0642	0.23046	0.33487	0.44253	0.59237
								3785	92.72	98.26	100.29			1238.26	0.06697	0.21678	0.36034	0.44962	0.56364
								3784.5	92.71	98.26	100.29			1239.25	0.06799	0.20189	0.37677	0.44046	0.56675
								3784	92.71	98.26	100.29			1240.24	0.06699	0.19655	0.36302	0.46385	0.55774
								3783.5	92.7	98.25	100.29			1241.23	0.07025	0.23124	0.34861	0.46493	0.5819
								3783	92.7	98.24	100.3			1242.22	0.07366	0.22766	0.37335	0.43462	0.58562
								3782.5	92.7	98.23	100.3			1243.21	0.07828	0.2207	0.38749	0.42127	0.59479
								3782	92.7	98.23	100.29			1244.2	0.06848	0.19242	0.37154	0.43725	0.58954
								3781.5	92.7	98.23	100.29			1245.19	0.06367	0.17688	0.34642	0.4451	0.58512
								3781	92.71	98.24	100.29			1246.18	0.06393	0.17063	0.36263	0.43232	0.58961
								3780.5	92.72	98.25	100.29			1247.17	0.06124	0.18571	0.38534	0.41248	0.60387
								3780	92.72	98.26	100.29			1248.16	0.05883	0.21362	0.3625	0.4247	0.60792
								3779.5	92.73	98.27	100.29			1249.15	0.06682	0.21903	0.33703	0.42169	0.58806
								3779	92.73	98.27	100.28			1250.14	0.0799	0.20475	0.36161	0.43536	0.6003
								3778.5	92.73	98.27	100.28			1251.13	0.07572	0.18493	0.38882	0.43726	0.61079
								3778	92.73	98.27	100.28			1252.12	0.07412	0.20512	0.37385	0.44252	0.60232
								3777.5	92.72	98.27	100.28			1253.11	0.0822	0.21355	0.3615	0.4406	0.59444
								3777	92.72	98.26	100.29			1254.1	0.08993	0.21213	0.37393	0.44126	0.60067
								3776.5	92.72	98.26	100.29			1255.09	0.08004	0.21647	0.3877	0.43718	0.60751
								3776	92.71	98.25	100.29			1256.08	0.0625	0.22382	0.39122	0.44543	0.60433
								3775.5	92.72	98.25	100.29			1257.07	0.06623	0.21302	0.38257	0.45459	0.61659
								3775	92.72	98.25	100.28			1258.06	0.08131	0.19764	0.37878	0.45479	0.60466
								3774.5	92.72	98.25	100.28			1259.05	0.08304	0.19724	0.38492	0.44788	0.59778
								3774	92.72	98.24	100.27			1260.03	0.07578	0.20033	0.39013	0.44091	0.57785
								3773.5	92.72	98.24	100.27			1261.02	0.0698	0.19168	0.38459	0.43937	0.56826
								3773	92.71	98.23	100.26			1262.01	0.07635	0.19611	0.39089	0.4386	0.56581
								3772.5	92.71	98.22	100.25			1263	0.07754	0.20448	0.38087	0.4281	0.59306
								3772	92.7	98.21	100.25			1263.99	0.07873	0.21648	0.36265	0.43719	0.59479
								3771.5	92.69	98.2	100.24			1264.97	0.0753	0.20711	0.36822	0.46006	0.60808
								3771	92.69	98.19	100.23			1265.96	0.082	0.19529	0.39578	0.45469	0.60681
								3770.5	92.69	98.18	100.23			1266.95	0.09782	0.19193	0.41373	0.42803	0.62761
								3770	92.69	98.18	100.23			1267.94	0.09258	0.19756	0.3894	0.42941	0.6099
								3769.5	92.69	98.17	100.23			1268.93	0.08248	0.21038	0.37103	0.45379	0.61801
								3769	92.69	98.17	100.23			1269.92	0.06761	0.20853	0.37022	0.47451	0.58784
								3768.5	92.69	98.16	100.23			1270.9	0.07629	0.20067	0.36765	0.45968	0.59894
								3768	92.69	98.15	100.24			1271.89	0.07605	0.18685	0.3783	0.45562	0.59777
								3767.5	92.68	98.15	100.25			1272.88	0.08228	0.19267	0.38065	0.45056	0.58617
								3767	92.68	98.15	100.25			1273.86	0.07729	0.21489	0.36779	0.46414	0.56692
								3766.5	92.68	98.15	100.26			1274.85	0.07594	0.21993	0.34368	0.44812	0.58899
								3766	92.68	98.16	100.27			1275.84	0.06987	0.22286	0.3799	0.44542	0.59613
								3765.5	92.68	98.17	100.27			1276.82	0.07419	0.20907	0.38885	0.43648	0.60051
								3765	92.69	98.18	100.27			1277.81	0.07753	0.19718	0.36561	0.42684	0.6052
								3764.5	92.69	98.19	100.27			1278.8	0.08357	0.19659	0.34099	0.44224	0.60878
								3764	92.7	98.19	100.27			1279.78	0.07119	0.2051	0.34663	0.45151	0.59159
								3763.5	92.69	98.19	100.27			1280.77	0.07452	0.20765	0.37279	0.46509	0.60955
								3763	92.69	98.18	100.27			1281.76	0.07367	0.19931	0.39192	0.43206	0.59542
								3762.5	92.68	98.17	100.27			1282.74	0.07442	0.1928	0.37299	0.43154	0.57276
								3762	92.68	98.16	100.27			1283.73	0.07324	0.18999	0.3374	0.4301	0.55072
								3761.5	92.67	98.15	100.27			1284.71	0.08336	0.20439	0.33779	0.43457	0.5647
								3761	92.67	98.14	100.27			1285.7	0.07753	0.20491	0.37086	0.41419	0.58403
								3760.5	92.67	98.14	100.27			1286.68	0.07103	0.2055	0.38464	0.43369	0.5911
								3760	92.67	98.14	100.27			1287.67	0.07458	0.17976	0.37946	0.43587	0.56545
								3759.5	92.67	98.14	100.27			1288.66	0.06968	0.18122	0.35678	0.44083	0.53791
								3759	92.67	98.14	100.27			1289.64	0.05616	0.18802	0.34268	0.43813	0.55069
								3758.5	92.67	98.14	100.27			1290.63	0.06198	0.19159	0.33102	0.45292	0.56797
								3758	92.67	98.14	100.27			1291.61	0.08075	0.17781	0.33908	0.4317	0.55505
								3757.5	92.67	98.13	100.27			1292.6	0.07466	0.17095	0.33252	0.41283	0.55732
								3757	92.67	98.12	100.27			1293.58	0.05808	0.16536	0.32017	0.40844	0.5631
								3756.5	92.66	98.11	100.27			1294.57	0.05601	0.17024	0.31114	0.43275	0.5716
								3756	92.65	98.09	100.27			1295.55	0.06749	0.20214	0.31112	0.44026	0.53285
								3755.5	92.64	98.06	100.26			1296.54	0.06715	0.21153	0.30072	0.41634	0.51059
								3755	92.63	98.03	100.25			1297.52	0.06054	0.18063	0.30493	0.40019	0.51144
								3754.5	92.62	97.99	100.23			1298.5	0.06053	0.17605	0.3185	0.40889	0.54519
								3754	92.6	97.95	100.21			1299.49	0.05638	0.18552	0.32847	0.42008	0.55146
								3753.5	92.59	97.91	100.19			1300.47	0.0581	0.1945	0.32987	0.4138	0.54057
								3753	92.58	97.88	100.17			1301.45	0.05809	0.17873	0.32036	0.40216	0.53033
								3752.5	92.57	97.84	100.15			1302.44	0.05606	0.17274	0.30909	0.39111	0.53384
								3752	92.55	97.8	100.14			1303.42	0.05134	0.1659	0.30607	0.39884	0.53562
								3751.5	92.53	97.77	100.14			1304.41	0.05477	0.16174	0.33148	0.38913	0.53097
								3751	92.51	97.74	100.15			1305.39	0.05903	0.16854	0.31189	0.37668	0.51487
								3750.5	92.49	97.72	100.16			1306.37	0.05398	0.1826	0.30393	0.35722	0.52338
								3750	92.48	97.7	100.18			1307.36	0.05367	0.18455	0.27788	0.38543	0.52095
								3749.5	92.48	97.7	100.19			1308.34	0.055	0.16746	0.2951	0.39052	0.51329
								3749	92.48	97.7	100.2			1309.32	0.05181	0.16862	0.28983	0.38946	0.52256
								3748.5	92.48	97.7	100.21			1310.3	0.05159	0.18091	0.31085	0.39042	0.5208
								3748	92.48	97.71	100.21			1311.29	0.05472	0.19287	0.29272	0.40157	0.52051
								3747.5	92.48	97.71	100.21			1312.27	0.05881	0.1951	0.29232	0.39148	0.50995
								3747	92.48	97.71	100.22			1313.25	0.05789	0.17542	0.29359	0.37756	0.54112
								3746.5	92.47	97.71	100.23			1314.23	0.05591	0.16355	0.30869	0.38325	0.51664
								3746	92.47	97.71	100.24			1315.22	0.05457	0.17186	0.30646	0.3969	0.53328
								3745.5	92.46	97.72	100.25			1316.2	0.04566	0.18877	0.30221	0.40701	0.52525
								3745	92.47	97.74	100.26			1317.18	0.04562	0.17416	0.29671	0.40613	0.52454
								3744.5	92.47	97.76	100.26			1318.16	0.04643	0.17285	0.28026	0.38108	0.51445
								3744	92.48	97.77	100.27			1319.14	0.04908	0.18381	0.2764	0.3659	0.5084
								3743.5	92.49	97.78	100.26			1320.13	0.04615	0.19418	0.27628	0.39023	0.49279
								3743	92.5	97.79	100.26			1321.11	0.04947	0.19074	0.28838	0.4246	0.49808
								3742.5	92.49	97.79	100.25			1322.09	0.05692	0.19034	0.29378	0.43425	0.52971
								3742	92.49	97.78	100.25			1323.07	0.05616	0.18364	0.2937	0.42368	0.54358
								3741.5	92.48	97.76	100.25			1324.05	0.04356	0.18375	0.28482	0.42107	0.50879
								3741	92.47	97.74	100.24			1325.03	0.03398	0.1952	0.28075	0.38586	0.48076
								3740.5	92.46	97.72	100.24			1326.01	0.04683	0.2067	0.28537	0.37027	0.49345
								3740	92.45	97.71	100.24			1326.99	0.06047	0.21346	0.30642	0.38793	0.54379
								3739.5	92.44	97.69	100.23			1327.97	0.05702	0.22614	0.30482	0.42333	0.53209
								3739	92.44	97.68	100.23			1328.95	0.03897	0.22005	0.30379	0.39971	0.50539
								3738.5	92.43	97.67	100.23			1329.93	0.03954	0.2046	0.27931	0.39543	0.51724
								3738	92.43	97.67	100.23			1330.91	0.04307	0.19301	0.28151	0.39083	0.51611
								3737.5	92.43	97.68	100.23			1331.9	0.04302	0.20332	0.29345	0.3955	0.51395
								3737	92.43	97.69	100.22			1332.88	0.04127	0.21287	0.29045	0.40017	0.51044
								3736.5	92.44	97.71	100.21			1333.86	0.04808	0.21512	0.28746	0.4397	0.50843
								3736	92.45	97.73	100.2			1334.84	0.05945	0.22001	0.27583	0.44375	0.49449
								3735.5	92.46	97.75	100.19			1335.82	0.06422	0.21323	0.29215	0.42567	0.49378
								3735	92.46	97.77	100.18			1336.8	0.05465	0.22243	0.28383	0.3951	0.48367
								3734.5	92.46	97.79	100.18			1337.78	0.0389	0.2265	0.2841	0.38052	0.45177
								3734	92.45	97.79	100.18			1338.75	0.03973	0.24554	0.29175	0.39165	0.4654
								3733.5	92.45	97.79	100.18			1339.73	0.05134	0.25435	0.30516	0.38315	0.50259
								3733	92.44	97.8	100.19			1340.71	0.05881	0.2505	0.30135	0.40134	0.5026
								3732.5	92.44	97.8	100.2			1341.69	0.05577	0.22419	0.28838	0.40811	0.49349
								3732	92.45	97.81	100.21			1342.67	0.05479	0.21056	0.28679	0.43323	0.5083
								3731.5	92.45	97.82	100.22			1343.65	0.06482	0.22663	0.29581	0.41474	0.54875
								3731	92.46	97.83	100.22			1344.63	0.08325	0.24476	0.28505	0.43396	0.5455
								3730.5	92.47	97.84	100.23			1345.61	0.08225	0.24729	0.3003	0.44751	0.53776
								3730	92.47	97.85	100.22			1346.59	0.07315	0.25371	0.30328	0.44798	0.53922
								3729.5	92.47	97.85	100.22			1347.56	0.07646	0.25579	0.30997	0.44057	0.5468
								3729	92.47	97.85	100.22			1348.54	0.09508	0.2533	0.31853	0.44067	0.54607
								3728.5	92.46	97.84	100.22			1349.52	0.09914	0.26162	0.33917	0.44073	0.54294
								3728	92.46	97.84	100.22			1350.5	0.10185	0.27572	0.35608	0.44159	0.56517
								3727.5	92.46	97.84	100.22			1351.48	0.11241	0.29522	0.35024	0.43738	0.56378
								3727	92.47	97.84	100.22			1352.45	0.12354	0.29907	0.34971	0.46216	0.58094
								3726.5	92.47	97.85	100.23			1353.43	0.1312	0.32005	0.37115	0.47693	0.58105
								3726	92.48	97.86	100.23			1354.41	0.13694	0.32156	0.39004	0.48959	0.5732
								3725.5	92.49	97.87	100.24			1355.39	0.16447	0.33306	0.39942	0.47785	0.56955
								3725	92.5	97.88	100.24			1356.37	0.17536	0.32525	0.38589	0.53746	0.58682
								3724.5	92.5	97.89	100.24			1357.34	0.19783	0.36795	0.42225	0.57002	0.61971
								3724	92.5	97.9	100.25			1358.32	0.22031	0.40619	0.44795	0.60479	0.65016
								3723.5	92.51	97.92	100.25			1359.3	0.25443	0.44192	0.48076	0.6152	0.69815
								3723	92.52	97.93	100.25			1360.27	0.28735	0.46097	0.51512	0.6574	0.72138
								3722.5	92.52	97.96	100.25			1361.25	0.34347	0.52217	0.57189	0.69088	0.77599
								3722	92.53	97.99	100.24			1362.23	0.41393	0.56665	0.62805	0.75151	0.84338
								3721.5	92.55	98.01	100.24			1363.2	0.49394	0.63174	0.70167	0.80906	0.91442
								3721	92.56	98.04	100.23			1364.18	0.59759	0.70416	0.79917	0.89655	0.99214
								3720.5	92.57	98.07	100.23			1365.16	0.70724	0.82142	0.89447	0.98601	1.10685
								3720	92.58	98.09	100.22			1366.13	0.80579	0.91707	1.00652	1.10726	1.21056
								3719.5	92.59	98.11	100.21			1367.11	0.90741	1.01586	1.12464	1.1993	1.31262
								3719	92.59	98.12	100.21			1368.08	0.9846	1.07634	1.19309	1.28654	1.38167
								3718.5	92.6	98.13	100.21			1369.06	0.99967	1.08956	1.18649	1.27954	1.41729
								3718	92.61	98.13	100.2			1370.04	0.9374	1.03801	1.12683	1.25229	1.34663
								3717.5	92.61	98.13	100.2			1371.01	0.83629	0.94374	1.0228	1.15111	1.2786
								3717	92.62	98.12	100.2			1371.99	0.7049	0.83768	0.87648	1.01617	1.15245
								3716.5	92.62	98.11	100.2			1372.96	0.5737	0.70038	0.74249	0.87863	1.03159
								3716	92.61	98.09	100.2			1373.94	0.45196	0.59453	0.63791	0.80238	0.87835
								3715.5	92.61	98.07	100.2			1374.91	0.36344	0.51399	0.58107	0.73303	0.80899
								3715	92.6	98.04	100.2			1375.89	0.30434	0.47488	0.51303	0.66208	0.74094
								3714.5	92.59	98.01	100.2			1376.86	0.25978	0.42758	0.46699	0.61534	0.70081
								3714	92.58	97.98	100.2			1377.84	0.2148	0.40014	0.42445	0.58561	0.67114
								3713.5	92.57	97.96	100.2			1378.81	0.19063	0.3606	0.41132	0.55946	0.66668
								3713	92.56	97.93	100.2			1379.79	0.17249	0.35759	0.37281	0.55416	0.65236
								3712.5	92.56	97.91	100.21			1380.76	0.15672	0.34314	0.36155	0.55701	0.63111
								3712	92.55	97.89	100.21			1381.74	0.13205	0.34803	0.35807	0.53886	0.59871
								3711.5	92.53	97.87	100.21			1382.71	0.12149	0.32785	0.36023	0.50347	0.58029
								3711	92.52	97.86	100.21			1383.68	0.10524	0.31925	0.33942	0.50775	0.58925
								3710.5	92.51	97.85	100.21			1384.66	0.10101	0.29262	0.32501	0.52033	0.61311
								3710	92.51	97.86	100.21			1385.63	0.09475	0.29842	0.31459	0.49412	0.60538
								3709.5	92.51	97.88	100.22			1386.61	0.08898	0.32012	0.31543	0.46665	0.58365
								3709	92.51	97.9	100.22			1387.58	0.09297	0.32398	0.30566	0.45714	0.55877
								3708.5	92.52	97.93	100.22			1388.55	0.09808	0.29697	0.3033	0.4996	0.54057
								3708	92.53	97.97	100.22			1389.53	0.10095	0.27877	0.31922	0.52051	0.52362
								3707.5	92.55	98	100.22			1390.5	0.08823	0.28976	0.32665	0.51122	0.5395
								3707	92.56	98.04	100.23			1391.47	0.07783	0.30607	0.3135	0.47533	0.56921
								3706.5	92.58	98.07	100.23			1392.45	0.07463	0.30948	0.29227	0.47515	0.56582
								3706	92.59	98.1	100.23			1393.42	0.07852	0.31019	0.30737	0.50677	0.52588
								3705.5	92.6	98.12	100.23			1394.39	0.07596	0.28411	0.30583	0.50968	0.51783
								3705	92.61	98.14	100.23			1395.37	0.06615	0.26859	0.30821	0.50946	0.54557
								3704.5	92.62	98.17	100.23			1396.34	0.06307	0.26242	0.3062	0.49852	0.57228
								3704	92.63	98.19	100.23			1397.31	0.06133	0.2652	0.31518	0.47967	0.56199
								3703.5	92.63	98.21	100.23			1398.28	0.06403	0.26635	0.31511	0.48931	0.55671
								3703	92.64	98.22	100.24			1399.26	0.06814	0.27874	0.30066	0.49149	0.55658
								3702.5	92.64	98.23	100.24			1400.23	0.08421	0.28461	0.31427	0.49269	0.58676
								3702	92.64	98.24	100.24			1401.2	0.081	0.27143	0.31406	0.47777	0.58386
								3701.5	92.64	98.24	100.24			1402.17	0.07079	0.25367	0.31439	0.49527	0.55454
								3701	92.63	98.23	100.23			1403.14	0.06457	0.24685	0.29401	0.49694	0.52552
								3700.5	92.63	98.21	100.23			1404.12	0.07287	0.27339	0.29701	0.49112	0.54232
								3700	92.62	98.2	100.22			1405.09	0.07141	0.29906	0.28771	0.47226	0.53741
								3699.5	92.61	98.18	100.22			1406.06	0.06387	0.30568	0.29871	0.4681	0.5429
								3699	92.6	98.16	100.21			1407.03	0.06931	0.29578	0.30313	0.46775	0.55967
								3698.5	92.59	98.15	100.21			1408	0.06653	0.2665	0.2978	0.47263	0.56045
								3698	92.59	98.15	100.21			1408.97	0.06224	0.27113	0.28699	0.46109	0.53056
								3697.5	92.59	98.14	100.21			1409.94	0.05264	0.2682	0.29964	0.48722	0.52711
								3697	92.59	98.14	100.2			1410.91	0.04859	0.27169	0.32007	0.49295	0.53826
								3696.5	92.59	98.14	100.2			1411.89	0.04635	0.24182	0.30837	0.48502	0.53375
								3696	92.59	98.14	100.2			1412.86	0.05272	0.25719	0.2885	0.45689	0.53141
								3695.5	92.58	98.13	100.2			1413.83	0.06129	0.27262	0.30271	0.468	0.54751
								3695	92.58	98.11	100.2			1414.8	0.05704	0.27037	0.32584	0.47727	0.54204
								3694.5	92.57	98.1	100.2			1415.77	0.05085	0.26209	0.32313	0.47872	0.51779
								3694	92.57	98.08	100.2			1416.74	0.03943	0.24566	0.31826	0.46737	0.48472
								3693.5	92.56	98.07	100.19			1417.71	0.03875	0.23514	0.31563	0.45123	0.48897
								3693	92.57	98.07	100.19			1418.68	0.04128	0.23618	0.30343	0.43922	0.50626
								3692.5	92.58	98.08	100.19			1419.65	0.04995	0.24819	0.28407	0.43651	0.52558
								3692	92.59	98.1	100.19			1420.62	0.05169	0.26279	0.29453	0.45805	0.50748
								3691.5	92.61	98.13	100.19			1421.59	0.05287	0.26061	0.30344	0.45802	0.48128
								3691	92.62	98.15	100.19			1422.56	0.04647	0.26659	0.32071	0.44851	0.4848
								3690.5	92.62	98.18	100.19			1423.53	0.04389	0.2711	0.32274	0.45998	0.50533
								3690	92.62	98.19	100.19			1424.5	0.04153	0.26166	0.30423	0.47889	0.52783
								3689.5	92.61	98.18	100.18			1425.47	0.04025	0.24066	0.28546	0.46762	0.51313
								3689	92.6	98.17	100.17			1426.43	0.03524	0.21592	0.28662	0.43866	0.51607
								3688.5	92.59	98.15	100.16			1427.4	0.03498	0.23025	0.28877	0.42953	0.50414
								3688	92.58	98.14	100.15			1428.37	0.03654	0.24749	0.2817	0.43121	0.50203
								3687.5	92.57	98.13	100.14			1429.34	0.03497	0.25056	0.2812	0.45855	0.50397
								3687	92.57	98.12	100.14			1430.31	0.03541	0.2409	0.27692	0.43913	0.50987
								3686.5	92.57	98.11	100.13			1431.28	0.03381	0.23434	0.2715	0.40123	0.51791
								3686	92.57	98.11	100.13			1432.25	0.0303	0.22147	0.26751	0.37854	0.51461
								3685.5	92.57	98.11	100.13			1433.22	0.02872	0.20863	0.28655	0.4166	0.50963
								3685	92.58	98.11	100.13			1434.18	0.03629	0.21482	0.2689	0.41665	0.48553
								3684.5	92.58	98.11	100.13			1435.15	0.04056	0.21897	0.26705	0.40731	0.4943
								3684	92.59	98.12	100.13			1436.12	0.0459	0.20855	0.26308	0.40742	0.50063
								3683.5	92.59	98.12	100.13			1437.09	0.04765	0.21522	0.28399	0.42847	0.52276
								3683	92.59	98.12	100.13			1438.06	0.05171	0.21217	0.30265	0.44017	0.50974
								3682.5	92.6	98.12	100.12			1439.02	0.0435	0.22028	0.31625	0.42756	0.47736
								3682	92.6	98.12	100.12			1439.99	0.03663	0.21415	0.29399	0.42976	0.45753
								3681.5	92.6	98.12	100.11			1440.96	0.03086	0.22526	0.27822	0.42079	0.47912
								3681	92.59	98.12	100.11			1441.93	0.02598	0.2123	0.27908	0.42115	0.50154
								3680.5	92.59	98.11	100.11			1442.89	0.04156	0.19557	0.28507	0.41429	0.49335
								3680	92.58	98.1	100.11			1443.86	0.05136	0.18844	0.28539	0.42099	0.50083
								3679.5	92.57	98.08	100.11			1444.83	0.0401	0.19492	0.28595	0.41682	0.5138
								3679	92.56	98.06	100.11			1445.79	0.02294	0.20275	0.2848	0.42882	0.51467
								3678.5	92.55	98.03	100.11			1446.76	0.04008	0.19241	0.27274	0.43741	0.50056
								3678	92.53	98.01	100.11			1447.73	0.03597	0.20057	0.27989	0.44165	0.49038
								3677.5	92.53	97.99	100.11			1448.69	0.02696	0.19702	0.27842	0.45508	0.50556
								3677	92.53	97.99	100.11			1449.66	0.01925	0.20097	0.28284	0.44102	0.52451
								3676.5	92.53	97.99	100.11			1450.63	0.0413	0.20119	0.27556	0.41738	0.50558
								3676	92.54	98.01	100.1			1451.59	0.04089	0.20676	0.28833	0.41107	0.49541
								3675.5	92.55	98.02	100.09			1452.56	0.04543	0.20831	0.3027	0.44416	0.47615
								3675	92.56	98.02	100.08			1453.53	0.03538	0.21036	0.30581	0.4213	0.51138
								3674.5	92.56	98.02	100.07			1454.49	0.03846	0.20942	0.28701	0.39508	0.51549
								3674	92.55	98.01	100.07			1455.46	0.03932	0.20225	0.29356	0.38788	0.53718
								3673.5	92.54	98	100.07			1456.42	0.0378	0.20337	0.29697	0.42067	0.50542
								3673	92.52	97.98	100.08			1457.39	0.03734	0.20031	0.28588	0.43138	0.49264
								3672.5	92.51	97.97	100.08			1458.35	0.03575	0.20013	0.2795	0.42529	0.50321
								3672	92.5	97.96	100.09			1459.32	0.03364	0.2008	0.29486	0.42095	0.5164
								3671.5	92.5	97.97	100.1			1460.28	0.03789	0.20365	0.29973	0.42016	0.50878
								3671	92.51	97.99	100.1			1461.25	0.03557	0.20662	0.30285	0.39628	0.48925
								3670.5	92.52	98.03	100.1			1462.21	0.03346	0.19108	0.30738	0.37268	0.49174
								3670	92.53	98.06	100.1			1463.18	0.03298	0.19864	0.31157	0.39175	0.50514
								3669.5	92.55	98.1	100.1			1464.14	0.0447	0.20518	0.31493	0.40787	0.51657
								3669	92.55	98.12	100.1			1465.11	0.04449	0.21041	0.31109	0.40577	0.52807
								3668.5	92.56	98.14	100.1			1466.07	0.04984	0.2	0.28966	0.40861	0.52328
								3668	92.56	98.15	100.11			1467.04	0.05474	0.20932	0.28323	0.42063	0.50267
								3667.5	92.56	98.16	100.11			1468	0.05862	0.20528	0.29903	0.40064	0.4996
								3667	92.56	98.16	100.12			1468.96	0.05636	0.20979	0.31624	0.38884	0.50399
								3666.5	92.57	98.17	100.12			1469.93	0.04878	0.22369	0.31722	0.38957	0.52037
								3666	92.58	98.18	100.13			1470.89	0.0513	0.22727	0.29673	0.39345	0.50875
								3665.5	92.59	98.19	100.13			1471.86	0.04768	0.2069	0.29747	0.40706	0.51341
								3665	92.61	98.21	100.13			1472.82	0.04951	0.20309	0.31497	0.422	0.50624
								3664.5	92.62	98.22	100.13			1473.78	0.03498	0.21654	0.3237	0.42454	0.4964
								3664	92.63	98.24	100.13			1474.75	0.03329	0.23123	0.3198	0.44487	0.52728
								3663.5	92.64	98.26	100.12			1475.71	0.03131	0.21565	0.31439	0.4623	0.53784
								3663	92.65	98.27	100.11			1476.67	0.04942	0.21218	0.30379	0.45397	0.52336
								3662.5	92.65	98.28	100.1			1477.64	0.05633	0.21651	0.28192	0.40999	0.50632
								3662	92.66	98.29	100.09			1478.6	0.05297	0.21506	0.27339	0.4106	0.49955
								3661.5	92.66	98.29	100.08			1479.56	0.03913	0.19879	0.26552	0.40447	0.49095
								3661	92.65	98.29	100.07			1480.53	0.0338	0.20413	0.27	0.42168	0.46776
								3660.5	92.65	98.29	100.06			1481.49	0.03692	0.23279	0.29349	0.41251	0.50418
								3660	92.64	98.28	100.05			1482.45	0.04463	0.23769	0.31911	0.40333	0.50571
								3659.5	92.63	98.26	100.04			1483.41	0.04085	0.22517	0.31906	0.38003	0.50169
								3659	92.62	98.24	100.04			1484.38	0.04524	0.20636	0.30927	0.39508	0.49131
								3658.5	92.61	98.22	100.04			1485.34	0.04861	0.20567	0.30764	0.43354	0.50613
								3658	92.6	98.21	100.03			1486.3	0.05052	0.22396	0.29507	0.43861	0.51206
								3657.5	92.6	98.19	100.03			1487.26	0.04173	0.22952	0.27554	0.43673	0.52387
								3657	92.6	98.18	100.03			1488.22	0.04548	0.22084	0.30156	0.42745	0.54099
								3656.5	92.6	98.17	100.02			1489.19	0.04471	0.19956	0.3294	0.46154	0.54083
								3656	92.6	98.17	100.01			1490.15	0.0462	0.2039	0.31833	0.45126	0.5358
								3655.5	92.6	98.17	100.01			1491.11	0.04857	0.20075	0.30419	0.4525	0.53139
								3655	92.59	98.16	99.99			1492.07	0.05647	0.18681	0.31685	0.42119	0.52037
								3654.5	92.59	98.15	99.98			1493.03	0.05091	0.18596	0.3124	0.44547	0.51399
								3654	92.58	98.14	99.97			1493.99	0.04223	0.21656	0.30004	0.42923	0.51847
								3653.5	92.56	98.12	99.96			1494.96	0.03469	0.23389	0.29356	0.43018	0.52262
								3653	92.54	98.1	99.95			1495.92	0.0472	0.2317	0.31015	0.42702	0.53098
								3652.5	92.53	98.08	99.95			1496.88	0.04853	0.2232	0.35002	0.43208	0.526
								3652	92.52	98.07	99.94			1497.84	0.03575	0.23159	0.36303	0.42112	0.52997
								3651.5	92.52	98.06	99.94			1498.8	0.03097	0.2257	0.35534	0.43032	0.5122
								3651	92.52	98.05	99.95			1499.76	0.04108	0.24354	0.3347	0.47844	0.52031
								3650.5	92.51	98.04	99.95			1500.72	0.04507	0.2523	0.32949	0.48405	0.52496
								3650	92.51	98.02	99.96			1501.68	0.04911	0.22985	0.32324	0.46634	0.54836
								3649.5	92.49	97.99	99.96			1502.64	0.05601	0.21142	0.3343	0.42467	0.5554
								3649	92.48	97.97	99.96			1503.6	0.06023	0.19876	0.33888	0.43248	0.54254
								3648.5	92.46	97.95	99.96			1504.56	0.04376	0.22405	0.32952	0.43529	0.53434
								3648	92.45	97.94	99.95			1505.52	0.0434	0.22073	0.3135	0.4471	0.53044
								3647.5	92.44	97.94	99.94			1506.48	0.05235	0.2143	0.30579	0.45169	0.55766
								3647	92.43	97.96	99.94			1507.44	0.05716	0.20063	0.30821	0.47886	0.55556
								3646.5	92.43	97.97	99.92			1508.4	0.05051	0.21538	0.32054	0.47801	0.58166
								3646	92.43	97.99	99.92			1509.36	0.05174	0.22692	0.31602	0.46387	0.58396
								3645.5	92.44	98.01	99.91			1510.32	0.0679	0.21179	0.31595	0.46462	0.5711
								3645	92.44	98.03	99.9			1511.28	0.06273	0.22055	0.32247	0.46722	0.5254
								3644.5	92.45	98.05	99.9			1512.24	0.06164	0.22295	0.31475	0.45309	0.53322
								3644	92.46	98.06	99.9			1513.19	0.06131	0.21477	0.2931	0.44462	0.56027
								3643.5	92.47	98.08	99.9			1514.15	0.0626	0.19887	0.30325	0.45326	0.56522
								3643	92.48	98.1	99.9			1515.11	0.05673	0.20248	0.31263	0.44941	0.55274
								3642.5	92.5	98.12	99.9			1516.07	0.05587	0.21004	0.32141	0.45927	0.53825
								3642	92.51	98.14	99.91			1517.03	0.05743	0.21825	0.32226	0.46398	0.5569
								3641.5	92.52	98.15	99.91			1517.99	0.06923	0.23452	0.34506	0.46242	0.57559
								3641	92.52	98.16	99.91			1518.95	0.07704	0.22511	0.32695	0.43774	0.58255
								3640.5	92.53	98.17	99.91			1519.91	0.07085	0.21695	0.32682	0.4476	0.59918
								3640	92.53	98.18	99.91			1520.86	0.06427	0.22469	0.33587	0.4614	0.59515
								3639.5	92.52	98.18	99.9			1521.82	0.06384	0.24338	0.33583	0.4879	0.58849
								3639	92.52	98.17	99.89			1522.78	0.05723	0.25308	0.3218	0.48214	0.55557
								3638.5	92.52	98.17	99.88			1523.74	0.05214	0.25369	0.32588	0.4743	0.57592
								3638	92.51	98.16	99.87			1524.7	0.05566	0.247	0.32968	0.45328	0.57861
								3637.5	92.51	98.16	99.86			1525.65	0.05703	0.23758	0.32848	0.47099	0.58413
								3637	92.51	98.15	99.85			1526.61	0.05404	0.23334	0.32433	0.45018	0.57724
								3636.5	92.5	98.13	99.84			1527.57	0.05915	0.21999	0.30873	0.45447	0.55316
								3636	92.5	98.12	99.84			1528.52	0.06861	0.21718	0.29854	0.45335	0.55866
								3635.5	92.5	98.11	99.84			1529.48	0.07878	0.22595	0.3096	0.49215	0.54402
								3635	92.5	98.09	99.83			1530.44	0.07362	0.24572	0.31344	0.47234	0.56524
								3634.5	92.49	98.08	99.83			1531.4	0.07236	0.2366	0.30484	0.45836	0.55824
								3634	92.49	98.07	99.82			1532.35	0.07266	0.23746	0.30563	0.45777	0.58081
								3633.5	92.48	98.05	99.81			1533.31	0.07181	0.23422	0.31756	0.48336	0.57716
								3633	92.47	98.04	99.8			1534.27	0.05731	0.23875	0.32557	0.48439	0.57686
								3632.5	92.46	98.02	99.79			1535.22	0.05472	0.22997	0.34329	0.47282	0.55351
								3632	92.43	97.99	99.78			1536.18	0.04533	0.21619	0.32418	0.46261	0.55784
								3631.5	92.41	97.97	99.78			1537.13	0.04676	0.21755	0.31732	0.45059	0.5794
								3631	92.39	97.96	99.77			1538.09	0.05314	0.22577	0.31197	0.45322	0.59139
								3630.5	92.37	97.95	99.76			1539.05	0.06511	0.24815	0.32484	0.45912	0.56742
								3630	92.36	97.96	99.76			1540	0.0651	0.23796	0.31158	0.46365	0.55666
								3629.5	92.36	97.97	99.75			1540.96	0.06013	0.22547	0.30449	0.43986	0.54405
								3629	92.36	97.98	99.74			1541.91	0.05636	0.21296	0.30614	0.43025	0.57016
								3628.5	92.37	98	99.74			1542.87	0.05415	0.21657	0.3033	0.43977	0.57413
								3628	92.38	98.01	99.74			1543.82	0.05936	0.22026	0.30642	0.47495	0.56982
								3627.5	92.38	98.03	99.74			1544.78	0.06457	0.22319	0.30997	0.46348	0.55703
								3627	92.39	98.04	99.74			1545.73	0.05886	0.22618	0.31044	0.45791	0.58425
								3626.5	92.39	98.05	99.74			1546.69	0.05893	0.21842	0.29173	0.44431	0.56836
								3626	92.4	98.06	99.74			1547.65	0.06607	0.2036	0.28336	0.45139	0.54546
								3625.5	92.41	98.07	99.74			1548.6	0.07378	0.20134	0.29295	0.44901	0.54644
								3625	92.42	98.08	99.73			1549.56	0.0548	0.20142	0.30563	0.47145	0.56741
								3624.5	92.43	98.1	99.73			1550.51	0.04854	0.21591	0.29551	0.46639	0.55837
								3624	92.44	98.12	99.72			1551.46	0.05065	0.21676	0.29644	0.46316	0.54815
								3623.5	92.46	98.14	99.71			1552.42	0.05656	0.23862	0.2978	0.46697	0.54455
								3623	92.48	98.17	99.7			1553.37	0.0423	0.2287	0.29951	0.44791	0.52494
								3622.5	92.5	98.2	99.69			1554.33	0.05033	0.23302	0.31614	0.41285	0.52085
								3622	92.51	98.23	99.68			1555.28	0.06248	0.22844	0.32022	0.41874	0.54373
								3621.5	92.53	98.25	99.67			1556.24	0.06398	0.21937	0.29642	0.42737	0.55583
								3621	92.54	98.28	99.67			1557.19	0.05312	0.21073	0.25408	0.43039	0.55391
								3620.5	92.55	98.29	99.66			1558.14	0.05109	0.21285	0.25661	0.44789	0.52966
								3620	92.56	98.3	99.66			1559.1	0.05486	0.21851	0.27232	0.4655	0.51861
								3619.5	92.55	98.3	99.66			1560.05	0.06671	0.21798	0.30147	0.47309	0.52546
								3619	92.54	98.28	99.66			1561	0.07123	0.23676	0.32095	0.47254	0.55642
								3618.5	92.53	98.25	99.66			1561.96	0.06849	0.22749	0.31091	0.46803	0.55024
								3618	92.51	98.22	99.66			1562.91	0.04862	0.20419	0.29151	0.44711	0.54056
								3617.5	92.49	98.18	99.66			1563.86	0.05091	0.19431	0.28761	0.46559	0.54983
								3617	92.47	98.15	99.67			1564.82	0.05069	0.20393	0.28795	0.47293	0.54647
								3616.5	92.45	98.12	99.66			1565.77	0.05316	0.20355	0.28485	0.46335	0.55222
								3616	92.44	98.09	99.66			1566.72	0.0481	0.21093	0.29379	0.43565	0.54189
								3615.5	92.43	98.08	99.65			1567.67	0.05306	0.22848	0.30618	0.43859	0.5179
								3615	92.43	98.07	99.64			1568.63	0.05577	0.2141	0.29651	0.43951	0.50754
								3614.5	92.42	98.06	99.63			1569.58	0.05119	0.20073	0.28175	0.43792	0.5235
								3614	92.42	98.06	99.61			1570.53	0.05165	0.19795	0.28224	0.41993	0.54804
								3613.5	92.42	98.06	99.6			1571.48	0.05133	0.19924	0.29273	0.43066	0.54925
								3613	92.42	98.06	99.58			1572.44	0.05929	0.19633	0.29686	0.42183	0.55783
								3612.5	92.41	98.05	99.58			1573.39	0.06072	0.20299	0.27933	0.40336	0.54306
								3612	92.4	98.04	99.57			1574.34	0.06903	0.20702	0.27954	0.40337	0.53546
								3611.5	92.39	98.02	99.57			1575.29	0.05353	0.18769	0.28416	0.43707	0.52557
								3611	92.38	98	99.57			1576.24	0.05137	0.19998	0.29233	0.43431	0.52042
								3610.5	92.37	97.99	99.57			1577.19	0.05567	0.21107	0.28052	0.40715	0.5065
								3610	92.36	97.98	99.57			1578.15	0.06948	0.22034	0.28209	0.40268	0.51138
								3609.5	92.36	97.99	99.57			1579.1	0.05321	0.21337	0.27417	0.42554	0.51682
								3609	92.37	98	99.56			1580.05	0.04491	0.20944	0.27363	0.4612	0.52893
								3608.5	92.39	98.03	99.56			1581	0.0426	0.20981	0.27605	0.46768	0.51191
								3608	92.4	98.06	99.56			1581.95	0.0546	0.21721	0.28513	0.44003	0.51992
								3607.5	92.43	98.1	99.55			1582.9	0.0532	0.21217	0.27534	0.42891	0.51622
								3607	92.45	98.13	99.55			1583.85	0.05837	0.21474	0.28602	0.45227	0.52576
								3606.5	92.46	98.16	99.54			1584.8	0.04813	0.20845	0.30157	0.46557	0.53035
								3606	92.48	98.19	99.54			1585.75	0.05086	0.20773	0.3144	0.43264	0.54925
								3605.5	92.49	98.2	99.53			1586.7	0.05488	0.20341	0.30247	0.42398	0.53323
								3605	92.5	98.22	99.52			1587.66	0.0611	0.22176	0.29437	0.42258	0.53296
								3604.5	92.5	98.22	99.52			1588.6	0.05794	0.22027	0.28639	0.43851	0.53608
								3604	92.5	98.23	99.51			1589.56	0.06036	0.21709	0.29175	0.44365	0.54254
								3603.5	92.5	98.23	99.5			1590.51	0.0602	0.20749	0.28817	0.44876	0.52715
								3603	92.5	98.23	99.49			1591.46	0.05027	0.20873	0.28187	0.44119	0.53585
								3602.5	92.5	98.23	99.48			1592.41	0.04593	0.21126	0.279	0.45832	0.53227
								3602	92.5	98.23	99.47			1593.36	0.04203	0.21683	0.29772	0.45883	0.51133
								3601.5	92.5	98.23	99.46			1594.3	0.04419	0.22451	0.30706	0.45768	0.49163
								3601	92.5	98.23	99.45			1595.25	0.04058	0.2329	0.30556	0.44239	0.50336
								3600.5	92.5	98.23	99.44			1596.2	0.04681	0.23082	0.31226	0.44407	0.54331
								3600	92.5	98.23	99.42			1597.15	0.04671	0.21453	0.30168	0.44645	0.55086
								3599.5	92.5	98.23	99.41			1598.1	0.04722	0.21552	0.29453	0.45685	0.54251
								3599	92.5	98.23	99.4			1599.05	0.04562	0.21603	0.29192	0.45879	0.51038
								3598.5	92.49	98.22	99.39			1600	0.04136	0.21167	0.31428	0.45096	0.51218
								3598	92.48	98.21	99.38			1600.95	0.05069	0.21791	0.30733	0.43984	0.5108
								3597.5	92.47	98.2	99.37			1601.9	0.05947	0.22991	0.30498	0.4338	0.51612
								3597	92.46	98.19	99.37			1602.85	0.0568	0.23331	0.31031	0.45031	0.5088
								3596.5	92.44	98.17	99.36			1603.79	0.04312	0.22097	0.29192	0.45018	0.51381
								3596	92.43	98.16	99.35			1604.74	0.04517	0.22391	0.27299	0.4393	0.52535
								3595.5	92.42	98.15	99.34			1605.69	0.04867	0.22382	0.27561	0.44696	0.53284
								3595	92.41	98.14	99.33			1606.64	0.04176	0.22321	0.31529	0.47151	0.51769
								3594.5	92.41	98.14	99.32			1607.59	0.03562	0.20903	0.34419	0.46187	0.52132
								3594	92.41	98.14	99.31			1608.53	0.03162	0.21203	0.32445	0.43157	0.53586
								3593.5	92.41	98.14	99.3			1609.48	0.03456	0.22394	0.30323	0.41897	0.53884
								3593	92.41	98.14	99.29			1610.43	0.04614	0.23148	0.30651	0.43705	0.54151
								3592.5	92.41	98.14	99.28			1611.38	0.05073	0.219	0.31986	0.45954	0.54275
								3592	92.41	98.14	99.27			1612.33	0.04771	0.21654	0.30836	0.4685	0.55335
								3591.5	92.4	98.13	99.25			1613.27	0.04303	0.22196	0.30852	0.4852	0.53909
								3591	92.39	98.13	99.24			1614.22	0.04672	0.23036	0.31672	0.48038	0.53714
								3590.5	92.38	98.13	99.23			1615.17	0.04168	0.22854	0.29865	0.4669	0.5306
								3590	92.38	98.13	99.23			1616.11	0.03988	0.22045	0.29211	0.45487	0.52971
								3589.5	92.37	98.14	99.22			1617.06	0.04033	0.22308	0.30252	0.45794	0.5446
								3589	92.37	98.16	99.21			1618.01	0.04125	0.22849	0.31577	0.446	0.55514
								3588.5	92.37	98.18	99.2			1618.96	0.03653	0.2194	0.32433	0.44078	0.55345
								3588	92.38	98.2	99.19			1619.9	0.03801	0.21853	0.31807	0.45588	0.52693
								3587.5	92.38	98.21	99.18			1620.85	0.04307	0.23641	0.31751	0.4748	0.52511
								3587	92.39	98.22	99.16			1621.79	0.04106	0.25006	0.32384	0.48152	0.5392
								3586.5	92.39	98.23	99.14			1622.74	0.03439	0.23111	0.31954	0.46032	0.52878
								3586	92.39	98.23	99.11			1623.69	0.03603	0.22383	0.31332	0.46129	0.51887
								3585.5	92.39	98.22	99.09			1624.63	0.04244	0.23012	0.30956	0.45129	0.53649
								3585	92.39	98.22	99.07			1625.58	0.0419	0.25832	0.3073	0.44652	0.54885
								3584.5	92.4	98.22	99.05			1626.52	0.03787	0.25594	0.3113	0.45164	0.54012
								3584	92.4	98.22	99.04			1627.47	0.03299	0.24528	0.30927	0.48084	0.53125
								3583.5	92.41	98.22	99.02			1628.42	0.03079	0.23924	0.31368	0.47379	0.533
								3583	92.41	98.23	99.01			1629.36	0.03248	0.23797	0.30762	0.45403	0.53509
								3582.5	92.43	98.24	99.01			1630.31	0.03169	0.22717	0.31611	0.44414	0.55856
								3582	92.44	98.26	99			1631.25	0.02603	0.20983	0.31633	0.45444	0.58304
								3581.5	92.45	98.27	99			1632.2	0.0301	0.22665	0.3183	0.47262	0.57432
								3581	92.47	98.29	98.99			1633.14	0.03986	0.24725	0.30129	0.50726	0.54814
								3580.5	92.48	98.31	98.98			1634.09	0.03894	0.27665	0.29625	0.51264	0.52201
								3580	92.49	98.32	98.97			1635.03	0.03032	0.27201	0.31354	0.49023	0.54045
								3579.5	92.49	98.34	98.96			1635.98	0.02811	0.24621	0.31415	0.4433	0.57393
								3579	92.49	98.35	98.94			1636.92	0.03711	0.23676	0.32075	0.46212	0.58886
								3578.5	92.49	98.36	98.92			1637.87	0.03664	0.23956	0.32836	0.49404	0.57073
								3578	92.49	98.36	98.9			1638.81	0.04072	0.24422	0.34105	0.50381	0.56294
								3577.5	92.49	98.36	98.88			1639.75	0.03518	0.24754	0.33199	0.48101	0.5635
								3577	92.49	98.37	98.85			1640.7	0.03469	0.24517	0.32898	0.47439	0.57023
								3576.5	92.48	98.37	98.83			1641.64	0.02302	0.22423	0.31456	0.49034	0.56216
								3576	92.48	98.36	98.81			1642.59	0.03236	0.22326	0.29788	0.46173	0.56637
								3575.5	92.48	98.36	98.79			1643.53	0.02762	0.22981	0.30137	0.43911	0.56716
								3575	92.48	98.36	98.77			1644.47	0.03091	0.23343	0.29649	0.43972	0.57988
								3574.5	92.48	98.36	98.75			1645.42	0.03082	0.226	0.29842	0.4776	0.56736
								3574	92.48	98.36	98.73			1646.36	0.04122	0.25087	0.30692	0.47892	0.56432
								3573.5	92.48	98.36	98.72			1647.3	0.0396	0.25138	0.32119	0.47042	0.57981
								3573	92.48	98.35	98.7			1648.25	0.02758	0.25046	0.31889	0.44911	0.57766
								3572.5	92.47	98.35	98.68			1649.19	0.02308	0.22918	0.30488	0.45149	0.57225
								3572	92.46	98.34	98.67			1650.13	0.02119	0.22099	0.30678	0.47525	0.55876
								3571.5	92.45	98.32	98.65			1651.08	0.035	0.22519	0.31461	0.48564	0.59333
								3571	92.44	98.3	98.63			1652.02	0.03498	0.23998	0.31427	0.49754	0.59489
								3570.5	92.42	98.28	98.61			1652.96	0.03879	0.23089	0.30124	0.49637	0.59403
								3570	92.4	98.25	98.6			1653.91	0.03188	0.22804	0.31253	0.48012	0.5845
								3569.5	92.39	98.22	98.58			1654.85	0.02718	0.22888	0.32791	0.45392	0.56806
								3569	92.38	98.19	98.56			1655.79	0.0332	0.22787	0.33886	0.46998	0.5394
								3568.5	92.37	98.17	98.55			1656.73	0.03728	0.22702	0.32135	0.48191	0.54077
								3568	92.37	98.16	98.54			1657.68	0.03401	0.22626	0.30294	0.48493	0.54197
								3567.5	92.36	98.15	98.52			1658.62	0.03062	0.24399	0.29673	0.49187	0.56474
								3567	92.36	98.14	98.51			1659.56	0.03608	0.24732	0.2948	0.47973	0.55407
								3566.5	92.35	98.15	98.5			1660.5	0.03011	0.24788	0.30304	0.46999	0.57436
								3566	92.35	98.15	98.48			1661.44	0.02709	0.23712	0.28127	0.48245	0.55588
								3565.5	92.34	98.16	98.47			1662.38	0.02636	0.23283	0.29206	0.46908	0.56083
								3565	92.34	98.17	98.46			1663.33	0.02951	0.22413	0.30077	0.46847	0.54778
								3564.5	92.34	98.19	98.44			1664.27	0.03135	0.2086	0.32795	0.44136	0.55175
								3564	92.34	98.2	98.43			1665.21	0.03582	0.20816	0.31272	0.44714	0.5372
								3563.5	92.35	98.22	98.42			1666.15	0.03824	0.19208	0.30872	0.43264	0.54349
								3563	92.36	98.24	98.41			1667.09	0.0326	0.19048	0.30357	0.45216	0.56286
								3562.5	92.37	98.27	98.4			1668.03	0.0261	0.19695	0.31106	0.44592	0.55959
								3562	92.38	98.29	98.4			1668.97	0.01768	0.20688	0.29494	0.46033	0.53366
								3561.5	92.39	98.31	98.39			1669.91	0.02063	0.20468	0.28438	0.44103	0.53186
								3561	92.4	98.34	98.38			1670.85	0.02099	0.21697	0.29403	0.43086	0.54082
								3560.5	92.41	98.36	98.37			1671.79	0.02455	0.22539	0.30662	0.43817	0.53245
								3560	92.42	98.37	98.36			1672.74	0.01617	0.23168	0.30243	0.43308	0.52153
								3559.5	92.43	98.39	98.35			1673.68	0.0238	0.22009	0.28671	0.40559	0.53541
								3559	92.43	98.4	98.34			1674.62	0.03113	0.20943	0.30118	0.40485	0.54674
								3558.5	92.44	98.41	98.32			1675.56	0.03899	0.21406	0.31416	0.42528	0.53876
								3558	92.44	98.41	98.3			1676.5	0.02694	0.22571	0.30746	0.42492	0.52421
								3557.5	92.44	98.41	98.28			1677.44	0.02131	0.2188	0.2744	0.41584	0.52242
								3557	92.44	98.41	98.27			1678.38	0.03011	0.2067	0.24289	0.41766	0.53899
								3556.5	92.44	98.41	98.25			1679.32	0.03863	0.21393	0.24229	0.43428	0.53953
								3556	92.43	98.41	98.24			1680.26	0.03162	0.21184	0.26702	0.41328	0.52848
								3555.5	92.43	98.4	98.23			1681.2	0.02209	0.21099	0.31392	0.40641	0.5258
								3555	92.42	98.4	98.22			1682.13	0.02424	0.2094	0.31214	0.41467	0.53977
								3554.5	92.42	98.4	98.22			1683.07	0.02887	0.21911	0.30644	0.44103	0.54493
								3554	92.42	98.4	98.21			1684.01	0.02664	0.2155	0.28849	0.43406	0.52135
								3553.5	92.42	98.4	98.21			1684.95	0.03271	0.23295	0.28331	0.43549	0.52569
								3553	92.42	98.4	98.2			1685.89	0.03999	0.22284	0.26898	0.42612	0.53358
								3552.5	92.42	98.4	98.2			1686.83	0.03954	0.21103	0.28162	0.41627	0.5473
								3552	92.42	98.4	98.19			1687.77	0.03496	0.2063	0.29564	0.43329	0.53233
								3551.5	92.43	98.4	98.18			1688.71	0.02424	0.23154	0.27452	0.4269	0.53676
								3551	92.43	98.39	98.17			1689.65	0.019	0.22349	0.28704	0.42545	0.53964
								3550.5	92.43	98.38	98.16			1690.58	0.02533	0.22206	0.30499	0.42064	0.5543
								3550	92.42	98.37	98.15			1691.52	0.02287	0.20988	0.31818	0.40721	0.55751
								3549.5	92.42	98.35	98.14			1692.46	0.01566	0.19992	0.29522	0.4034	0.54848
								3549	92.41	98.33	98.13			1693.4	0.0056	0.19182	0.28904	0.40888	0.51577
								3548.5	92.4	98.31	98.11			1694.34	0.01632	0.20291	0.28546	0.42574	0.50087
								3548	92.38	98.29	98.1			1695.28	0.0117	0.20368	0.28526	0.39045	0.50963
								3547.5	92.37	98.27	98.09			1696.21	0.02471	0.19959	0.29062	0.37422	0.51739
								3547	92.36	98.26	98.08			1697.15	0.01969	0.19288	0.27656	0.36317	0.50102
								3546.5	92.35	98.25	98.07			1698.09	0.02244	0.20471	0.2622	0.39252	0.53846
								3546	92.34	98.25	98.06			1699.03	0.00607	0.19791	0.26429	0.38689	0.56476
								3545.5	92.34	98.26	98.06			1699.96	0.01825	0.19519	0.27684	0.39151	0.57013
								3545	92.34	98.28	98.06			1700.9	0.02871	0.18311	0.29785	0.39299	0.52944
								3544.5	92.35	98.29	98.06			1701.84	0.04072	0.20228	0.29382	0.39867	0.52164
								3544	92.36	98.32	98.06			1702.77	0.03285	0.22381	0.29662	0.39278	0.51252
								3543.5	92.37	98.34	98.06			1703.71	0.02576	0.22924	0.28022	0.41204	0.52786
								3543	92.38	98.36	98.06			1704.65	0.026	0.2194	0.29696	0.44226	0.52724
								3542.5	92.39	98.38	98.05			1705.59	0.0335	0.20067	0.29909	0.45933	0.5366
								3542	92.4	98.4	98.04			1706.52	0.04261	0.21146	0.29577	0.44529	0.54016
								3541.5	92.4	98.41	98.04			1707.46	0.04511	0.22268	0.27573	0.43497	0.55839
								3541	92.41	98.42	98.03			1708.39	0.04156	0.2239	0.2799	0.43262	0.54555
								3540.5	92.41	98.43	98.02			1709.33	0.04491	0.21101	0.28063	0.42879	0.55709
								3540	92.41	98.44	98.01			1710.27	0.04081	0.19306	0.28392	0.39433	0.55179
								3539.5	92.41	98.44	98			1711.2	0.02679	0.21648	0.27786	0.39384	0.53769
								3539	92.42	98.44	97.99			1712.14	0.02552	0.20747	0.28716	0.39226	0.53042
								3538.5	92.42	98.45	97.98			1713.07	0.02716	0.19681	0.29534	0.40891	0.53233
								3538	92.42	98.45	97.97			1714.01	0.03461	0.18068	0.31512	0.38837	0.55601
								3537.5	92.42	98.45	97.97			1714.94	0.02873	0.21364	0.32475	0.39742	0.53814
								3537	92.43	98.45	97.96			1715.88	0.03736	0.21074	0.30195	0.40708	0.54549
								3536.5	92.43	98.46	97.95			1716.82	0.03563	0.20501	0.29235	0.43371	0.54409
								3536	92.44	98.46	97.94			1717.75	0.03761	0.21216	0.30477	0.42938	0.55524
								3535.5	92.44	98.46	97.93			1718.69	0.03454	0.22069	0.30943	0.41324	0.54285
								3535	92.44	98.46	97.92			1719.62	0.03349	0.22083	0.30422	0.40991	0.54765
								3534.5	92.44	98.46	97.92			1720.56	0.03495	0.212	0.30958	0.42648	0.55653
								3534	92.44	98.46	97.91			1721.49	0.03981	0.20595	0.31317	0.45112	0.54566
								3533.5	92.44	98.46	97.9			1722.43	0.03266	0.2057	0.29813	0.44936	0.54836
								3533	92.44	98.46	97.89			1723.36	0.02982	0.21997	0.29981	0.43545	0.57645
								3532.5	92.43	98.46	97.88			1724.3	0.03174	0.21274	0.31167	0.42745	0.60339
								3532	92.43	98.46	97.88			1725.23	0.04866	0.19515	0.31782	0.45416	0.59293
								3531.5	92.42	98.45	97.87			1726.16	0.04484	0.2014	0.30619	0.45459	0.58079
								3531	92.42	98.45	97.86			1727.1	0.04063	0.23876	0.29919	0.4451	0.57675
								3530.5	92.42	98.44	97.85			1728.03	0.03527	0.24778	0.31835	0.43064	0.58515
								3530	92.41	98.43	97.84			1728.97	0.03784	0.2509	0.34498	0.44394	0.59456
								3529.5	92.41	98.42	97.83			1729.9	0.0372	0.24242	0.33304	0.43921	0.59243
								3529	92.41	98.4	97.82			1730.83	0.03703	0.25638	0.3323	0.45605	0.57391
								3528.5	92.4	98.38	97.82			1731.77	0.04024	0.26304	0.32395	0.47113	0.57225
								3528	92.4	98.36	97.82			1732.7	0.048	0.27086	0.33199	0.46903	0.60942
								3527.5	92.39	98.33	97.82			1733.63	0.05748	0.25382	0.33151	0.45376	0.59547
								3527	92.39	98.31	97.82			1734.57	0.05153	0.24579	0.35814	0.48022	0.58244
								3526.5	92.38	98.3	97.82			1735.5	0.05105	0.25438	0.36921	0.4869	0.58664
								3526	92.38	98.29	97.82			1736.43	0.05158	0.26251	0.36377	0.49118	0.58527
								3525.5	92.37	98.28	97.82			1737.37	0.06057	0.2492	0.34642	0.47299	0.56022
								3525	92.37	98.29	97.82			1738.3	0.0561	0.25513	0.341	0.47843	0.57891
								3524.5	92.38	98.3	97.81			1739.23	0.06034	0.25164	0.34523	0.46246	0.6217
								3524	92.38	98.31	97.81			1740.17	0.05723	0.25906	0.35977	0.47897	0.62546
								3523.5	92.38	98.33	97.81			1741.1	0.06148	0.25181	0.36442	0.50022	0.6202
								3523	92.39	98.35	97.8			1742.03	0.06438	0.28132	0.36994	0.52811	0.62181
								3522.5	92.4	98.37	97.8			1742.96	0.06157	0.28227	0.36472	0.50743	0.63071
								3522	92.4	98.39	97.8			1743.9	0.05926	0.28834	0.37385	0.49139	0.6458
								3521.5	92.41	98.41	97.8			1744.83	0.05294	0.27973	0.37414	0.48764	0.65993
								3521	92.41	98.42	97.8			1745.76	0.06053	0.28705	0.37409	0.5105	0.63428
								3520.5	92.42	98.43	97.79			1746.69	0.06728	0.28993	0.38768	0.50027	0.60276
								3520	92.42	98.44	97.79			1747.62	0.07431	0.28747	0.40022	0.49652	0.60382
								3519.5	92.42	98.45	97.78			1748.56	0.06499	0.27474	0.41283	0.51375	0.63692
								3519	92.42	98.46	97.77			1749.49	0.06019	0.26657	0.41455	0.52541	0.67419
								3518.5	92.42	98.47	97.76			1750.42	0.05477	0.28185	0.40879	0.52615	0.67511
								3518	92.42	98.48	97.76			1751.35	0.05052	0.29719	0.39183	0.52593	0.64117
								3517.5	92.43	98.48	97.75			1752.28	0.05019	0.28437	0.3827	0.55301	0.64812
								3517	92.43	98.49	97.74			1753.21	0.05355	0.28055	0.38466	0.57193	0.67213
								3516.5	92.43	98.49	97.73			1754.14	0.06409	0.27837	0.4024	0.55084	0.67488
								3516	92.43	98.49	97.72			1755.07	0.06074	0.2952	0.41038	0.5297	0.6466
								3515.5	92.43	98.49	97.72			1756.01	0.06184	0.28506	0.42598	0.54929	0.65165
								3515	92.43	98.5	97.71			1756.94	0.05753	0.29103	0.42934	0.58261	0.66017
								3514.5	92.43	98.5	97.71			1757.87	0.06078	0.28489	0.41428	0.56948	0.65358
								3514	92.43	98.51	97.7			1758.8	0.05913	0.29487	0.40002	0.5486	0.6486
								3513.5	92.44	98.51	97.7			1759.73	0.06851	0.28095	0.41101	0.5577	0.66109
								3513	92.44	98.51	97.69			1760.66	0.06911	0.28701	0.42351	0.5715	0.67291
								3512.5	92.44	98.51	97.69			1761.59	0.06457	0.30328	0.43332	0.5738	0.6753
								3512	92.44	98.51	97.69			1762.52	0.06703	0.31295	0.44056	0.56604	0.66462
								3511.5	92.45	98.5	97.69			1763.45	0.07035	0.29736	0.4466	0.58854	0.6438
								3511	92.45	98.49	97.69			1764.38	0.06189	0.29562	0.40915	0.5893	0.62858
								3510.5	92.44	98.48	97.69			1765.31	0.05425	0.30659	0.39427	0.56991	0.63224
								3510	92.44	98.47	97.69			1766.24	0.06285	0.30771	0.40873	0.56448	0.65146
								3509.5	92.44	98.46	97.69			1767.17	0.0729	0.30499	0.44725	0.56723	0.65943
								3509	92.44	98.45	97.69			1768.1	0.06699	0.3067	0.44046	0.55878	0.65914
								3508.5	92.43	98.44	97.7			1769.03	0.05342	0.30442	0.42213	0.54715	0.6611
								3508	92.43	98.44	97.69			1769.96	0.04607	0.307	0.40173	0.5661	0.66539
								3507.5	92.42	98.43	97.69			1770.89	0.0519	0.29639	0.41063	0.57723	0.67107
								3507	92.41	98.41	97.69			1771.81	0.05269	0.2894	0.39809	0.58318	0.66238
								3506.5	92.4	98.4	97.69			1772.74	0.06544	0.28644	0.40826	0.56513	0.65962
								3506	92.39	98.39	97.68			1773.67	0.07116	0.30656	0.42013	0.53793	0.66303
								3505.5	92.38	98.38	97.68			1774.6	0.07118	0.31422	0.43791	0.53552	0.65907
								3505	92.37	98.37	97.68			1775.53	0.0548	0.30945	0.41925	0.55796	0.66686
								3504.5	92.35	98.36	97.68			1776.46	0.05585	0.31716	0.3863	0.56953	0.66169
								3504	92.34	98.35	97.68			1777.39	0.05098	0.32782	0.40433	0.57281	0.65683
								3503.5	92.34	98.35	97.68			1778.31	0.05666	0.31518	0.43316	0.55942	0.62781
								3503	92.33	98.36	97.67			1779.24	0.05509	0.29347	0.45064	0.54684	0.63268
								3502.5	92.33	98.37	97.66			1780.17	0.06787	0.29357	0.42185	0.53488	0.63785
								3502	92.33	98.39	97.65			1781.1	0.06041	0.3123	0.42368	0.55742	0.65452
								3501.5	92.33	98.4	97.64			1782.03	0.07053	0.30183	0.42133	0.55878	0.66878
								3501	92.34	98.42	97.63			1782.95	0.06342	0.29827	0.40377	0.55905	0.66331
								3500.5	92.35	98.44	97.62			1783.88	0.06569	0.29233	0.41542	0.55909	0.64467
								3500	92.36	98.46	97.61			1784.81	0.04645	0.29208	0.41875	0.5558	0.636
								3499.5	92.37	98.48	97.6			1785.74	0.05894	0.28144	0.4344	0.53318	0.66529
								3499	92.38	98.49	97.6			1786.66	0.06248	0.2767	0.42006	0.52394	0.64943
								3498.5	92.39	98.51	97.6			1787.59	0.07145	0.28272	0.42058	0.52596	0.64144
								3498	92.39	98.52	97.59			1788.52	0.05758	0.28838	0.38556	0.50787	0.63318
								3497.5	92.4	98.53	97.59			1789.44	0.06332	0.27697	0.38833	0.50665	0.65421
								3497	92.4	98.53	97.6			1790.37	0.05773	0.27241	0.39951	0.53341	0.64858
								3496.5	92.39	98.54	97.6			1791.3	0.05728	0.28592	0.40701	0.54148	0.648
								3496	92.39	98.54	97.6			1792.23	0.05236	0.27682	0.41869	0.53225	0.66065
								3495.5	92.39	98.54	97.6			1793.15	0.05373	0.24741	0.39781	0.52291	0.64818
								3495	92.39	98.54	97.6			1794.08	0.05515	0.26124	0.37564	0.52883	0.62773
								3494.5	92.39	98.54	97.59			1795	0.06016	0.28848	0.36312	0.53175	0.61687
								3494	92.39	98.54	97.59			1795.93	0.06394	0.28349	0.38488	0.51923	0.6344
								3493.5	92.39	98.53	97.58			1796.86	0.05693	0.25047	0.40126	0.50999	0.62303
								3493	92.39	98.52	97.57			1797.78	0.05646	0.25411	0.3897	0.4792	0.62132
								3492.5	92.39	98.52	97.56			1798.71	0.05629	0.2519	0.36888	0.48459	0.5825
								3492	92.39	98.52	97.56			1799.64	0.04973	0.25169	0.33767	0.49605	0.5775
								3491.5	92.39	98.51	97.55			1800.56	0.05144	0.23904	0.35807	0.52934	0.60637
								3491	92.39	98.51	97.55			1801.49	0.05155	0.25261	0.36492	0.51661	0.67775
								3490.5	92.39	98.52	97.55			1802.41	0.03838	0.26544	0.37312	0.48794	0.65286
								3490	92.39	98.52	97.55			1803.34	0.03325	0.25789	0.36439	0.48446	0.6278
								3489.5	92.4	98.53	97.55			1804.26	0.04091	0.24752	0.3759	0.5171	0.58756
								3489	92.4	98.54	97.55			1805.19	0.0445	0.23675	0.37303	0.53225	0.58326
								3488.5	92.4	98.54	97.55			1806.11	0.04539	0.25314	0.39806	0.50272	0.56272
								3488	92.39	98.55	97.55			1807.04	0.05355	0.2593	0.39902	0.46555	0.5869
								3487.5	92.39	98.55	97.54			1807.96	0.05372	0.26609	0.38282	0.47476	0.60092
								3487	92.38	98.55	97.54			1808.89	0.04867	0.25341	0.33411	0.48165	0.58829
								3486.5	92.38	98.54	97.54			1809.81	0.05369	0.24703	0.32759	0.47616	0.55718
								3486	92.37	98.54	97.53			1810.74	0.05479	0.24616	0.34243	0.44634	0.56948
								3485.5	92.37	98.54	97.52			1811.66	0.04733	0.24639	0.36354	0.45131	0.56846
								3485	92.37	98.53	97.51			1812.59	0.03945	0.21966	0.35748	0.46827	0.56499
								3484.5	92.37	98.53	97.51			1813.51	0.0401	0.20495	0.34317	0.46622	0.55715
								3484	92.37	98.52	97.5			1814.43	0.0388	0.21684	0.33492	0.45412	0.5718
								3483.5	92.37	98.52	97.49			1815.36	0.03827	0.23037	0.33148	0.45011	0.58317
								3483	92.37	98.51	97.49			1816.28	0.04448	0.19702	0.32343	0.46363	0.58619
								3482.5	92.38	98.51	97.49			1817.21	0.05158	0.18728	0.31772	0.47427	0.56645
								3482	92.38	98.51	97.48			1818.13	0.04941	0.20119	0.31556	0.48121	0.54813
								3481.5	92.38	98.51	97.48			1819.05	0.04785	0.22302	0.30918	0.47146	0.56197
								3481	92.38	98.51	97.48			1819.98	0.05213	0.2057	0.32011	0.44849	0.55625
								3480.5	92.38	98.51	97.48			1820.9	0.04625	0.19753	0.32519	0.44242	0.53109
								3480	92.38	98.52	97.48			1821.82	0.03539	0.19956	0.32502	0.42851	0.52217
								3479.5	92.38	98.53	97.48			1822.75	0.0326	0.20777	0.29344	0.42496	0.52613
								3479	92.38	98.54	97.47			1823.67	0.03736	0.21242	0.29613	0.41613	0.537
								3478.5	92.38	98.55	97.46			1824.59	0.03604	0.20559	0.30019	0.43667	0.54893
								3478	92.38	98.56	97.45			1825.52	0.03148	0.22592	0.31094	0.42203	0.56408
								3477.5	92.39	98.57	97.44			1826.44	0.03568	0.20906	0.3112	0.4238	0.54938
								3477	92.39	98.58	97.44			1827.36	0.03455	0.19305	0.32111	0.43913	0.54492
								3476.5	92.39	98.58	97.43			1828.28	0.03295	0.1737	0.31464	0.45509	0.52438
								3476	92.39	98.58	97.42			1829.21	0.0337	0.19565	0.30635	0.4437	0.49972
								3475.5	92.39	98.58	97.41			1830.13	0.04358	0.19949	0.29404	0.4194	0.51442
								3475	92.38	98.58	97.41			1831.05	0.04016	0.19884	0.28928	0.42217	0.54404
								3474.5	92.38	98.57	97.4			1831.97	0.0392	0.17313	0.2833	0.40981	0.53714
								3474	92.37	98.57	97.4			1832.9	0.04129	0.18309	0.29994	0.42767	0.5229
								3473.5	92.36	98.57	97.4			1833.82	0.04853	0.17776	0.30864	0.4256	0.5283
								3473	92.35	98.57	97.4			1834.74	0.04109	0.20008	0.30824	0.41032	0.52222
								3472.5	92.34	98.57	97.4			1835.66	0.03328	0.19883	0.2873	0.39422	0.52269
								3472	92.34	98.58	97.41			1836.58	0.03155	0.20333	0.27624	0.41874	0.5334
								3471.5	92.34	98.58	97.41			1837.5	0.03687	0.17681	0.28323	0.43066	0.5189
								3471	92.34	98.58	97.42			1838.43	0.02995	0.17569	0.29913	0.41253	0.47741
								3470.5	92.34	98.59	97.43			1839.35	0.0212	0.17913	0.29538	0.40891	0.4826
								3470	92.34	98.58	97.43			1840.27	0.0232	0.1725	0.28687	0.41582	0.51626
								3469.5	92.34	98.58	97.43			1841.19	0.03156	0.16579	0.26876	0.43136	0.55101
								3469	92.34	98.57	97.42			1842.11	0.04137	0.16027	0.2769	0.42961	0.52353
								3468.5	92.33	98.57	97.41			1843.03	0.04634	0.17392	0.30703	0.4308	0.5303
								3468	92.33	98.56	97.4			1843.95	0.04663	0.18854	0.33901	0.41419	0.54956
								3467.5	92.33	98.55	97.39			1844.87	0.03951	0.18693	0.33145	0.4243	0.56582
								3467	92.33	98.54	97.37			1845.79	0.04189	0.18537	0.31619	0.4196	0.53053
								3466.5	92.32	98.54	97.36			1846.71	0.03587	0.19027	0.3059	0.41751	0.51384
								3466	92.32	98.53	97.35			1847.63	0.02611	0.19894	0.30019	0.40673	0.52173
								3465.5	92.32	98.53	97.34			1848.55	0.02558	0.19114	0.27824	0.4033	0.53082
								3465	92.32	98.53	97.33			1849.47	0.03348	0.20719	0.27667	0.4257	0.53183
								3464.5	92.32	98.53	97.32			1850.39	0.02884	0.20581	0.27752	0.45302	0.51632
								3464	92.31	98.53	97.32			1851.31	0.02096	0.20528	0.31154	0.44672	0.5322
								3463.5	92.3	98.52	97.31			1852.23	0.02738	0.19758	0.31564	0.42177	0.54713
								3463	92.29	98.52	97.31			1853.15	0.04052	0.18392	0.31809	0.39123	0.58325
								3462.5	92.28	98.52	97.31			1854.07	0.04936	0.17657	0.30105	0.38559	0.57141
								3462	92.27	98.52	97.31			1854.99	0.05379	0.17897	0.30309	0.40398	0.54378
								3461.5	92.27	98.52	97.31			1855.91	0.05364	0.19942	0.30393	0.45323	0.5204
								3461	92.26	98.52	97.31			1856.83	0.04951	0.20014	0.32534	0.45375	0.55277
								3460.5	92.25	98.52	97.31			1857.75	0.03984	0.20269	0.32466	0.44429	0.55426
								3460	92.25	98.52	97.31			1858.67	0.03875	0.19003	0.31173	0.42819	0.53633
								3459.5	92.25	98.53	97.31			1859.59	0.04324	0.20191	0.30241	0.42451	0.52375
								3459	92.25	98.53	97.31			1860.51	0.06124	0.21734	0.30699	0.42957	0.53969
								3458.5	92.25	98.53	97.31			1861.43	0.05686	0.22784	0.31408	0.45141	0.53169
								3458	92.25	98.54	97.3			1862.34	0.04319	0.21723	0.33546	0.44827	0.53456
								3457.5	92.25	98.54	97.3			1863.26	0.03902	0.21392	0.34903	0.42206	0.55017
								3457	92.25	98.55	97.29			1864.18	0.04908	0.22668	0.33302	0.4205	0.56958
								3456.5	92.25	98.55	97.29			1865.1	0.05118	0.2294	0.32948	0.44789	0.56648
								3456	92.25	98.55	97.28			1866.02	0.03327	0.21484	0.33886	0.46599	0.54696
								3455.5	92.25	98.56	97.27			1866.94	0.03316	0.20726	0.3484	0.46869	0.53435
								3455	92.25	98.56	97.26			1867.85	0.04619	0.21795	0.3367	0.46171	0.54142
								3454.5	92.25	98.55	97.25			1868.77	0.06803	0.22143	0.33741	0.45285	0.55789
								3454	92.25	98.55	97.25			1869.69	0.06082	0.22103	0.33799	0.47145	0.56985
								3453.5	92.24	98.55	97.24			1870.61	0.05234	0.21972	0.36063	0.48866	0.56312
[truncated: 5,908 more rows]

## Sheet: Fig.S2
Fig.S2A											Fig.S2B
[truncated: 21,398 more rows]

## Sheet: Fig.S4
Fig.S4A														Fig.S4B					Fig.S4C
[truncated: 7,054 more rows]

[truncated: 2 more sheets: Fig.S5-8, Fig.S10-11]
